# Supplementary material for: Genome-Wide Discovery of Putative sRNAs in Paracoccus denitrificans Expressed under Nitrous Oxide Emitting Conditions
Source: Front Microbiol. 2016 Nov 14;7:1806. doi: 10.3389/fmicb.2016.01806 (PMC5107571; doi:10.3389/fmicb.2016.01806)
Supplement: Supplementary file 1 [file Table_1.XLSX]

## Sheet: chr489
Supplementary Table 1: the 167 putative sRNAs identified in the P. denitrificans genome. (A) size in bp (B)Strand + positive DNA strand; - negative DNA strand; (C) transcripts count in cells grown under low N2O emitting – O2
(D) transcripts count at sRNA in cells grown under high N2O emitting – O2 (E) transcripts count at sRNA in cells grown under high N2O emitting + O2. (F)nearest terminator and position(G) Structure, Hairpin (HP)–simple sRNA predicted via Mfold; Highly structured (HS) – possesses more than one hairpin. (h) Potential Gene Targets were determined from http://cs.wellesley.edu/~btjaden/TargetRNA2/ (i) …
orginal name (_489)	name on figure 2	start site	end site	size (bp)	(B) strand	upstream gene (5')	downstream gene (3')	if antisense the gene it is in	(C) max peak in low n2o -o2	max peak in low n2o -o2/ total number of reads in low n2o -o2	(D) max peak in high n2o - o2	max peak in high n2o - o2/ total number of reads high n2o - o2	(E)max peak low n2o + o2	max peak low n2o + o2/ total number of reads in low n2o + o2	high n2o/ low n2o	Fold change	low n2o -o2/low n2o +o2	Fold change	intergenic?	antisense to characterized ORFs	(F) nearest terminator and position	(G) structure	(H) putative gene targets	functional catergory	(I) sequence 5'-3'
1	1	9048	9100	52	+	8	10	9	700	336.538	82	71.9298	495	495	0.213734	>2fold	0.679876	none		Y	TERM 7 10796 - 10778	1,2,3 - HS	Chromosome 2 - 1. Pden_3976 hypothetical protein 2. Pden_3198 conjugal transfer protein TrbJ 3. Pden_3790 N-acetyltransferase GCN5 Plasmid - 1. Pden_4524 hypothetical protein 2. Pden_4684 3-oxoacid CoA-transferase subunit B 3. Pden_5095 ABC transporter substrate binding protein	hypothetical	GCGAGAUAGGCUUCGACCACGCGGCGGAAAACCUCGCGUGAGCGGUCGUUGA
2	2	16492	16548	56	+	19	20		782	375.962	272	238.596	397	397	0.63463	none	0.947006	none	Y		TERM 15 18487 - 18453	1,2,3 - HS	Chromosome 1 - 1. Pden_0384 hypothetical protein 2. Pden_1381 invasion associated locus B family protein 3. Pden_2686 hypothetical protein Chromosome 2 - 1. Pden_2924 hypothetical protein 2. Pden_3806 single-strand binding protein 3. Pden_3495 hypothetical protein Plasmid - 1. Pden_4606 radical SAM domain-containing protein 2. Pden_4735 hypothetical protein	hypothetical	AAUACUUUGGUCCAAGGAGCCUGCCGGCCGCGUUGACGCAAAUGCGGCCGGACCCG
3	3	18424	18486	62	+	20	21		637	306.25	258	226.316	1316	1316	0.73899	none	0.232713	>2fold	Y		TERM 15 18487 - 18453	1,2,3,4 - HS	Chromosome 1 - 1. Pden_1166 major facilitator superfamily transporter 2. Pden_1078 extracellular solute-binding protein 3. Pden_1250 binding-protein-dependent transport system inner membrane protein Chromosome 2 - 1. Pden_3679 hypothetical protein 2. Pden_4321 cytochrome-c oxidase 3. Pden_3670 HflK protein Plasmid - 1. Pden_4601 ABC transporter related 2. Pden_5025 glycerol-3-phosphate cytidylylt…	transport	GUGCCGGAAAGCAAACUGUGACUCGAAACUGGGCGCCCCAGGGGUAACCUUGGGGCGCGCCAUCAUCUU
4	4	25844	25899	55	-	29	31	30	382	183.654	97	85.0877	10	10	0.463305	>2fold	18.3654	<10fold		Y	TERM 21 28863 - 28875	1,2 - HS	Chromosome 1 - 1. Pden_1246 hypothetical protein 2. Pden_2048 hypothetical protein 3. Pden_1537 hypothetical protein Chromosome 2 - 1. Pden_3437 fumarylacetoacetate (FAA) hydrolase 2. Pden_3178 transcriptional regulator 3. Pden_3073 hypothetical protein Plasmid - 1. Pden_5134 hypothetical protein 2. Pden_5014 acyl-CoA dehydrogenase 3. Pden_4674 hypothetical protein	hypothetical	CGCACUGGAGGCGAAGAACAUCGGGAAGAUGACGAAAUUCAUCACCCCCGCAAAG
5	5	43299	43373	74	-	50	51		660	317.308	330	289.474	339	339	0.912281	none	0.936011	none	Y		TERM 26 46916 - 46893	1,2,3 - HS	Chromosome 2 - 1. Pden_4302 hypothetical protein 2. Pden_2879 F0F1 ATP synthase subunit A 3. Pden_3498 hypothetical protein Plasmid - 1. Pden_4774 phosphonate metabolism protein PhnM 2. Pden_5021 3-oxoacid CoA-transferase subunit B 3. Pden_4596 Fis family transcriptional regulator	hypothetical	CGGCUUCGUCGUUUCGACAUUUGAGUAUUUAUGGAACAGAGAAGGCUUCUUCGUUCUGCAAAUACUCAAUCUCG
6	6	58153	58223	70	-	66	66		1087	522.596	326	285.965	1	1	0.547201	none	522.596	<10fold	Y		TERM 39 59389 - 59402	HS	Chromosome 1 - 1. Pden_2642 hypothetical protein 2. Pden_2349 short-chain dehydrogenase/reductase SDR 3. Pden_1504 hypothetical protein Chromosome 2 - 1. Pden_3121 methyltransferase type 12 2. Pden_3646 heat shock protein Hsp20 3. Pden_4047 NAD(P) transhydrogenase subunit beta Plasmid - 1. Pden_4533 ECF subfamily RNA polymerase sigma-24 factor 2. Pden_4547 glutamate--ammonia ligase 3. Pden_4868 G…	hypothetical	CAAAAAGCAGAGGAAAGAAAAACACGGAAGUUGCGCCAUUCUAGCGACGCCCCGUCCGGUCGUUCAUUCC
7	7	58445	58505	60	-	66	67		1159	557.212	797	699.123	717	717	1.25468	none	0.777143	none	Y		TERM 39 59389 - 59402	HS	Chromosome 1 - 1. Pden_1896 choline dehydrogenase 2. Pden_0110 hypothetical protein 3. Pden_1638 hypothetical protein Chromosome 2- 1. Pden_4233 respiratory nitrate reductase subunit gamma 2. Pden_3762 hypothetical protein 3. Pden_2921 methyltransferase type 11 Plasmid - 1. Pden_4648 hypothetical protein 2. Pden_4606 radical SAM domain-containing protein 3. Pden_4700 cytochrome c, class II	metabolism	CUCGACUUGCAUGUGUUAGGCCUGCCGCCAGCGUUCGUUCUGAGCCAGGAUCAAACUCUC
8	8	73457	73525	68	-	79	81	80	299	143.75	58	50.8772	685	685	0.353928	>2fold	0.209854	>2fold		Y	TERM 55 73508 - 73522	HS	Chromosome 2 - 1. Pden_4174 DeoR family transcriptional regulator 2. Pden_4459 hypothetical protein 3. Pden_3496 fumarate lyase Plasmid - 1. Pden_5009 nuclear export factor GLE1 2. Pden_4789 NADPH-dependent FMN reductase 3. Pden_4899 uncharacterized peroxidase-related enzyme	regulation	GAAGGCCAGCUUCCGGCCCGCAUGUUCGACAAGCUCGGCGCUGACCAGGAUGUCUCGCAGCUUACCGG
9	9	81959	81991	32	-	88	90	89	285	137.019	117	102.632	1263	1263	0.74903	none	0.108487	>5fold		Y	TERM 62 82960 - 83016	HS	Chromosome 1 - 1. Pden_0810 extracellular solute-binding protein 2. Pden_1384 ribonucleotide-diphosphate reductase subunit alpha 3. Pden_0050 inner-membrane translocator Chromosome 2 - 1. Pden_4331 hypothetical protein 2. Pden_4051 malate synthase G 3. Pden_3888 Fis family transcriptional regulator Plasmid - 1. Pden_4614 hypothetical protein 2. Pden_5028 hypothetical protein 3. Pden_4873 spermidi…	transport	GAUCAAUACGGUUUCGUCACUGUCCCCUUCAA
10	10	82369	82403	34	-	88	90	89	172	82.6923	29	25.4386	252	252	0.30763	>2fold	0.328144	>2fold		Y	TERM 62 82960 - 83016	1,3,4 - HP 2 - HS	Chromosome 2 - 1. Pden_3752 hypothetical protein 2. Pden_3045 major facilitator transporter 3. Pden_3685 hypothetical protein Plasmid - 1. Pden_4925 polar amino acid ABC transporter, inner membrane subunit 2. Pden_5130 FecR 3. Pden_4743 peptidoglycan binding domain-containing protein	transport	CUUGGAUGACCGGGAAGUCGUAACCGGGCGAGCA
11	11	85367	85457	90	+	91	93	92	1133	544.712	170	149.123	2	2	0.273765	>2fold	272.356	<10fold		Y	TERM 63 86651 - 86624	1,2,3,4 - HS	Chromosome 1 - 1. Pden_1370 hypothetical protein 2. Pden_2562 hypothetical protein 3. Pden_0183 D-amino acid dehydrogenase small subunit Chromosome 2 - 1. lpxC UDP-3-O-[3-hydroxymyristoyl] N-acetylglucosamine deacetylase 2. Pden_2958 BadM/Rrf2 family transcriptional regulator 3. Pden_4321 cytochrome-c oxidase Plasmid - 1. Pden_4854 hypothetical protein 2. Pden_5040 glycosyl transferase, group 1 3…	hypothetical	GGAUCUUGCCUGCGAGCUCGUAGGCGCUGUCGAACUGGCAGCGUGUCGACGAACUGGAUCAUCCCGAAGGAGCGCUUCAGGUUCGCCGGC
12	12	87937	88007	70	+	93	94		355	170.673	158	138.596	942	942	0.812058	none	0.181182	>5fold	Y		TERM 64 95944 - 95968	1,2 - HS	Chromosome 1 - 1. Pden_0373 hypothetical protein 2. Pden_0317 hypothetical protein 3. Pden_0877 inner membrane protein translocase component YidC Chromosome 2 - 1. Pden_3957 hypothetical protein 2. Pden_3894 succinyl-diaminopimelate desuccinylase 3. Pden_2921 methyltransferase type 11 Plasmid - 1. Pden_5017 hypothetical protein 2. Pden_4791 phospho-2-dehydro-3-deoxyheptonate aldolase 3. Pden_5103…	hypothetical	GUAGAUGGGGCAGAUGCCCCGGACCGGCCAAUGCACACACGGCGAUCCCUUCGGCGGAACAUAACCGCCG
13	13	90535	90607	72	+	97	99	98	277	133.173	162	142.105	1	1	1.06707	none	133.173	<10fold		y	TERM 64 95944 - 95968	HS	Chromosome 1 - 1. Pden_1805 binding-protein-dependent transport system inner membrane protein 2. purH bifunctional phosphoribosylaminoimidazolecarboxamide formyltransferase/IMP cyclohydrolase 3. Pden_0046 two component transcriptional regulator Chromosome 2 - 1. Pden_3433 D-isomer specific 2-hydroxyacid dehydrogenase 2. Pden_4020 ABC transporter 3. Pden_4141 hypothetical protein Plasmid - 1. Pden…	transport	ACUCUGGAGCCUGUCAGCUAUCCAGAGGAGUGCGCCGUAGAUCAUGGCGCGGUCAUCGCCGGUCAGAUCCAC
14	14	127707	127749	42	-	141	143	142	259	124.519	44	38.5965	92	92	0.309964	>2fold	1.35347	none		Y	TERM 90 132068 - 132030	1,2,3 - HS	Chromosome 1 - 1. Pden_1693 major facilitator superfamily transporter 2. Pden_2226 3-phosphoshikimate 1-carboxyvinyltransferase 3. Pden_1407 hypothetical protein Chromosome 2 - 1. Pden_4159 beta-lactamase domain-containing protein 2. Pden_3650 hypothetical protein 3. Pden_3295 heavy metal translocating P-type ATPase Plasmid - 1. Pden_4645 TetR family transcriptional regulator 2. Pden_4817 TRAP di…	transport	CCUCCAGCAACGGGUUGUAGGCGGCGGAUUGGGCAUUGGUCG
15	15	130187	130265	78	+	145	146		176	84.6154	34	29.8246	1	1	0.352472	>2fold	84.6154	<10fold	Y		TERM 90 132068 - 132030	1,2 - HS	Chromosome 2 - 1. Pden_2950 hypothetical protein 2. Pden_4174 DeoR family transcriptional regulator 3. dnaA chromosomal replication initiation protein Plasmid - 1. Pden_5122 AsnC family transcriptional regulator 2. Pden_4597 D-isomer specific 2-hydroxyacid dehydrogenase, NAD-binding	regulation	CAAGAUAACACGACCGGGCUGUCCACGCCAUAGUCCAGACGCAAAACGUAAGACGUUAUGUGUCAGGGUGUCGUUUCC
16	16	197154	197193	39	+	213	215	214	179	86.0577	22	19.2982	230	230	0.224248	>2fold	0.374164	>2fold		Y	TERM 112 200654 - 200635	1,2,3,4 - HS	Chromosome 1 - 1. Pden_0524 purine nucleoside phosphorylase 2. Pden_1330 cysteinyl-tRNA synthetase 3. Pden_2773 group 1 glycosyl transferase Chromosome 2 - 1. Pden_4159 beta-lactamase domain-containing protein 2. Pden_3219 TRAP dicarboxylate transporter- DctP subunit 3. Pden_3147 hypothetical protein Plasmid - 1. Pden_5016 Serine O-acetyltransferase 2. Pden_4877 L-lactate dehydrogenase (cytochrom…	metabolism	CCAGCCCGAACAGCGGCGGCAGGACGGUCAGGAAGAACC
17	17	210810	210873	63	+	229	231	230	160	76.9231	30	26.3158	1	1	0.342105	>2fold	76.9231	<10fold		Y	TERM 120 211690 - 211719	HS	Chromosome 2 -1. Pden_3992 miaA tRNA delta(2)-isopentenylpyrophosphate transferase 2. Pden_3217 cupin 3. Pden_4166 NnrS family protein Plasmid - 1. Pden_4642 hypothetical protein 2. Pden_4886 glycine betaine/L-proline ABC transporter, ATPase subunit 3. Pden_5068 LysR family transcriptional regulator	metabolism	CUGGCGAAGCCACAGCUCGCGCAGGGCGUUUCGGCCGCCGCGAAGGACGCGGCCCGGCUGUAU
18	18	229605	229644	39	-	246	248	247	727	349.519	559	490.351	1	1	1.40293	none	349.519	<10fold		Y	TERM 134 229603 - 229570	HP	Chromosome 1 - none Chromosome 2 - 1.Pden_3255 Cupin 2, conserved barrel domain protein 2. Pden_4274 GntR family transcriptional regulator; K00375 GntR family transcriptional regulator / MocR family aminotransferase 3.pyrE orotate phosphoribosyltransferase Plasmid - 1.Pden_5016 Serine O-acetyltransferase; K00640 2.Pden_4998 ABC transporter related; amino acid/amide ABC transporter ATP-binding pro…	metabolism	GGAGGGAAUCACGGCGUCAUUGACGUUGACGACCGCGAUA
19	19	236043	236138	95	-	254	255		15602	7500.96	7904	6933.33	3596	3596	0.924326	none	2.08592	<2fold	y		TERM 143 243157 - 243140	1,2,3,4 - HS	Chromosome 2 - 1. Pden_2921 methyltransferase type 11 2. Pden_2959 hypothetical protein 3. Pden_3486 hypothetical protein Plasmid - 1. Pden_5108 ubiquinol oxidase, subunit II 2. Pden_4859 hydroxyproline-2-epimerase 3. Pden_4947 hypothetical protein	metabolism	UGCCAUCUGCCCGGCACGGCGUGACCUUAAAUGGGAAAAGCCAGACCUGACGGCCUGGCUUCCCAAAUAGGCGGAAAUCAGCGCGGGCCGCAGCC
20	20	252699	252777	78	+	273	275	274	133	63.9423	48	42.1053	32	32	0.658488	none	1.9982	none		Y	TERM 152 254771 - 254798	1,2,3 - HS	Chromosome 2 - 1. Pden_2925 iron-sulfur cluster binding protein 2. Pden_3604 hypothetical protein 3. Pden_4313 N-acetyltransferase GCN5 Plasmid - 1. Pden_4912 binding-protein-dependent transport systems inner membrane component 2. Pden_4952 LysR family transcriptional regulator 3. Pden_4984 transketolase, central region	metabolism	GCCGAGUGCCUUGAGCGCGACCGCCUUCGCCUUUUCAAAGCCCUGCUCGAACAGCAGCGGGAUCGCAUCGACGGCGGC
21	21	263937	264018	81	-	285	287	286	245	117.788	75	65.7895	1	1	0.558539	none	117.788	<10fold		Y	TERM 157 268118 - 268148	1,2 - HS	Chromosome 2 - 1. Pden_3701 (dimethylallyl)adenosine tRNA methylthiotransferase 2. Pden_3178 transcriptional regulator 3. Pden_2950 hypothetical protein Plasmid - 1. Pden_4945 binding-protein-dependent transport systems inner membrane component 2. Pden_4650 binding-protein-dependent transport systems inner membrane component 3. Pden_5030 hypothetical protein	transport	CAGGAUCGGCGGCAUGGCGACGGGCUUGGUCGCCAGCGCCACGAAGGCGUCGCGGAUGCAGGCGACGGCCUUGGCGUCCAG
22	22	345282	345362	80	-	369	371	370	136	65.3846	76	66.6667	87	87	1.01961	none	0.751547	none		Y	TERM 225 349510 - 349550	HS	Chromosome 1 - 1. Pden_2368 hypothetical protein 2. Pden_1245 2-dehydro-3-deoxyphosphooctonate aldolase 3. Pden_0340 hypothetical protein Chromosome 2 - 1. Pden_3662 riboflavin biosynthesis protein RibF 2. Pden_3178 transcriptional regulator 3. Pden_3878 signal recognition particle protein Plasmid - 1. Pden_4652 inositol-phosphate phosphatase 2. Pden_4676 FMN-dependent alpha-hydroxy acid dehydrog…	metabolism	GAUGUUGUUCGUGAUGGACAGGUUGAUGCCGGUCGCACCACACCAGUUGGUAUAGGUCGCCGGGUUCUCCUCAUCCCACG
23	23	357630	357753	123	+	383	384		11617	5585.1	3065	2688.6	9850	9850	0.481388	>2fold	0.567015	none	Y		TERM 232 359018 - 359038	1,2 - HS	Chromosome 2 - 1. Pden_3295 heavy metal translocating P-type ATPase 2. Pden_4508 TrkA domain-containing protein 3. Pden_3865 DNA gyrase subunit A Plasmid - 1. Pden_5002 rhodanese domain-containing protein 2. Pden_5116 agmatinase 3. Pden_4794 ABC transporter related	transport	AGCGCCUCACGGCUGAGGUUGCGGUUCGGCCCAGCAUCGGGGCCGGAUGGGUAGAAACUCAGACUGUGAUUUUAUGAGCCUUCGGCUUGAGGCCCCGCUUGGAAAUAGGCGGGGCCGAUCCUU
24	24	360702	360765	63	-	388	389		1133	544.712	241	211.404	1	1	0.388102	>2fold	544.712	<10fold		Y	TERM 240 360734 - 360713	1, 2 - HS	Chromosome 1- 1.Pden_1700 ribulose-bisphosphate carboxylase; ribulose 1,5-bisphosphate carboxylase small subunit. K01602 ribulose-bisphosphate carboxylase small chain 2.Pden_2759 polynucleotide phosphorylase; 3' exoribonuclease; K00962 polyribonucleotide nucleotidyltransferase 3.Pden_0812 phosphoserine phosphatase SerB; K01079 Chromosome 2 - 1.Pden_3148 protease Do; K04772 serine protease DegQ 2.…	regulation	AGUAAACCAGUGCAUGUGAACAAGUUGAAACGGCCGGGCCUUCGGGUCCGGCCAUUUAACCUA
25	25	364944	365019	75	-	394	395		28948	13917.3	16271	14272.8	493	493	1.02554	none	28.2298	<10fold	Y		TERM 240 360734 - 360713	1, 2 - HS	Chromosome 1 - 1. mraY phospho-N-acetylmuramoyl-pentapeptide-transferase 2. Pden_0141 twitching motility protein PilT 3. ihfA integration host factor subunit alpha Chromosome 2 - 1. Pden_3572 short-chain dehydrogenase/reductase SDR 2. Pden_4422 alkylhydroperoxidase 3. Pden_3374 hypothetical protein	metabolism	AUGGGCCCGUAGCUCAGUUGGUAGAGCAACUGACUUUUAAUCAGUGGGUCACAGGUUCGAAUCCUGUCGGGCUCA
26	26	387699	387777	78	+	415	417	416	845	406.25	150	131.579	129	129	0.323887	>2fold	3.14922	<2fold		Y	TERM 250 390061 - 390073	1, 2 - HS	Chromosome 1 - 1. Pden_2778 PAS/PAC sensor protein 2. Pden_2447 hypothetical protein 3. Pden_0243 succinate-semialdehyde dehydrogenase (NAD(P)(+)) Chromosome 2 - 1. Pden_3219 TRAP dicarboxylate transporter- DctP subunit 2. Pden_4066 ABC transporter 3. Pden_4140 periplasmic solute binding protein Plasmid - 1. Pden_4835 major facilitator transporter 2. Pden_4752 aldehyde dehydrogenase 3. Pden_4854 …	metabolism	CCUGCCUCGAUCAGCUCCGGCAUCUGCCGGAAAAAGAAGGUCAGCAGCAGCGUGCGGAUAUGCGCACCGUCCACGUCG
27	27	435729	435810	81	-	464	465		6765	3252.4	2323	2037.72	390	390	0.626527	none	8.3395	<5fold	Y		TERM 273 436442 - 436425	1,2,3,4 - HS	Chromosome 1 - 1. Pden_0436 hypothetical protein 2. Pden_2516 hypothetical protein 3. Pden_1110 hypothetical protein Chromosome 2- 1. Pden_3169 hypothetical protein 2. Pden_3622 N-acetyltransferase GCN5 3. Pden_3707 hypothetical protein Plasmid - 1. paaB phenylacetate-CoA oxygenase subunit PaaB 2. Pden_4801 phenylacetate-CoA ligase 3. Pden_4730 methylamine dehydrogenase heavy chain	hypothetical	CAGCGGCUCGGGACACGGAGCUGCGCCGGCGGUUGCGGGAUUCGGCCAACGAGUGCCGGUGGUUCGACUGGUUCAACAACC
28	28	466884	466962	78	+	493	494		28751	13822.6	16737	14681.6	31052	31052	1.06214	none	0.445144	>2fold	Y		TERM 286 467016 - 466979	HS	Chromosome 1 - 1. Pden_2722 hydrophobe/amphiphile efflux-1 (HAE1) family protein 2. Pden_0323 carbamoyl-phosphate synthase subunit L 3. Pden_1932 hypothetical protein Chromosome 2 - Pden_2905 enoyl-CoA hydratase/isomerase 2. Pden_3175 hypothetical protein 3. Pden_3974 cytochrome c-type biogenesis protein CcmE Plasmid - 1. Pden_4666 dihydrodipicolinate synthetase 2. Pden_4884 hypothetical protein …	transport	GACCUGCCCAGGUGGCGGAAUUGGUAGACGCGCACGGUUCAGGUCCGUGUGCCGCAAGGCGUGGAGGUUCGAGUCCUC
29	29	497748	497832	84	+	525	527	526	272	130.769	65	57.0175	346	346	0.436017	>2fold	0.377946	>2fold		Y	TERM 306 498836 - 498876	1,2,3 - HS	Chromosome 1 - 1. Pden_1893 methionine-R-sulfoxide reductase 2. Pden_0335 phage integrase family protein 3. Pden_0323 carbamoyl-phosphate synthase subunit L Chromosome 2 - 1. Pden_3251 alpha/beta hydrolase 2. Pden_3512 MarR family transcriptional regulator 3. Pden_3503 hypothetical protein Plasmid - 1. Pden_5066 TRAP dicarboxylate transporter, DctP subunit 2. Pden_5014 acyl-CoA dehydrogenase 3. P…	metabolism	GGCCGGUAAAGACGAAAUUCGUGGUGUAAUACAGGGUGAAGCCCCAGCCAUAGCUGGAUCCCAGCGCACCCUGGACCAUCACCU
30	30	506100	506172	72	-	535	536		12012	5775	6958	6103.51	1000	1000	1.05688	none	5.775	<5fold	Y		TERM 316 511625 - 511602	1, 2 - HS	Chromosome 1 - 1. Pden_1377 redoxin domain-containing protein 2. Pden_1676 ribokinase-like domain-containing protein 3. Pden_1723 hypothetical protein Chromosome 2 - 1. Pden_1377 redoxin domain-containing protein 2. Pden_1676 ribokinase-like domain-containing protein 3. Pden_1723 hypothetical protein Plasmid - 1. Pden_5009 nuclear export factor GLE1 2. Pden_4850 ABC transporter related 3. Pden_47…	metabolism	GUGUAGCUCAAUGGUAGAGCAGCAGCCUUCCAAGCUGAAUACGUGGGUUCGAUUCCCAUCACCCGCUCCAUC
31	31	545598	545694	96	+	572	573		656	315.385	264	231.579	269	269	0.734275	none	1.17243	none	Y		TERM 348 545626 - 545645	HS	Chromosome 2 - 1. Pden_3891 pyruvate dehydrogenase subunit beta 2. Pden_4145 hypothetical protein 3. Pden_3026 hypothetical protein Plasmid - 1. Pden_4668 ABC transporter related 2. Pden_4851 periplasmic binding protein/LacI transcriptional regulator 3. Pden_5019 beta-ketoadipate pathway transcription regulator	transport	UUCUCGCUCGUCAUCGCGGGCCUUCCUGCGCGGCUUCGCGGCCGCGCUUUUGUCAUUCCCGCAAGGCGUUUGCUUCGCGCUUUCCUGAGUAUUUUG
32	32	567213	567267	54	+	592	593		519	249.519	290	254.386	195	195	1.0195	none	1.27959	none	y		TERM 366 569452 - 569470	HS	Chromosome 1 - 1. Pden_2714 peptidase M16 domain-containing protein 2. Pden_1508 lytic transglycosylase, catalytic 3. Pden_1611 ABC transporter Chromosome 2 - 1. Pden_4420 silent information regulator protein Sir2 2. Pden_3352 hypothetical protein 3. Pden_3405 binding-protein-dependent transport system inner membrane protein Plasmid - 1. Pden_4873 spermidine/putrescine transport system substrate-…	transport	GUUUUUCAGGAUCAUCCGGCGCUUGUCGGCGGGACAUCGCGAUUCCCGCCGCAA
33	33	606006	606096	90	+	629	630		303	145.673	120	105.263	100	100	0.722599	none	1.45673	none	y		TERM 392 606096 - 606077	1,2,3,4,5,6 _ HS	Chromosome 2 - 1. Pden_3259 integrase/recombinase 2. Pden_3026 hypothetical protein 3. Pden_3751 hypothetical protein Plasmid - 1. Pden_4847 tagatose-6-phosphate kinase 2. Pden_4861 ABC transporter related 3. Pden_4551 hypothetical protein	metabolism	CAGGUUCGCGUCUCGCAACUGGAUUGUCGUCGCACCUGGCCUGUCCUGGUCGACAGGUCGGAACGAAAAAGGGCGCCGUCUCCGGCGCCC
34	34	722934	722994	60	+	739	740		46623	22414.9	23303	20441.2	11203	11203	0.911948	none	2.00079	<2fold	y		TERM 469 724261 - 724292	1,2,3 - HS	Chromosome 1 - 1. Pden_1149 polar amino acid ABC transporter inner membrane subunit 2. Pden_1536 hypothetical protein 3. truA tRNA pseudouridine synthase A Chromosome 2 - 1. Pden_3774 Arc domain-containing protein 2. Pden_3572 short-chain dehydrogenase/reductase SDR 3. Pden_4162 hypothetical protein Plasmid - 1. Pden_4533 ECF subfamily RNA polymerase sigma-24 factor 2. Pden_5014 acyl-CoA dehydrog…	transport	CGGCUUAGGGGUUUAGCUCAGUUGGUAGAGCAUCGGUCUCCAAAACCGAGGGUCGUGGGU
35	35	723906	723955	49	-	740	741		455	218.75	262	229.825	122	122	1.05063	none	1.79303	none	y		TERM 469 724261 - 724292	HS	Chromosome 2 - 1. Pden_3632 phosphoglycerate mutase 2. Pden_3933 AraC family transcriptional regulator 3. Pden_3184 hypothetical protein Plasmid - 1. Pden_4547 glutamate--ammonia ligase 2. Pden_4899 uncharacterized peroxidase-related enzyme	metabolism	ACCGAUCUGGCAGGGGGUCAGGGCUCCAGAAGCUCGACCCCCGGGAUGG
36	36	726444	726596	152	+	744	745		10000	4807.69	10000	8771.93	172	172	1.82456	none	27.9517	<10fold	y		TERM 472 726443 - 726474	All 9 - HS	Chromosome 2 - 1. Pden_3492 4-carboxymuconolactone decarboxylase 2. Pden_2983 pseudoazurin 3. Pden_3561 transposase IS116/IS110/IS902 family protein Plasmid - 1. Pden_5127 Fis family transcriptional regulator 2. Pden_5002 rhodanese domain-containing protein 3. Pden_4919 methionine aminopeptidase	regulation	GCGAGUGUGUGAUUCGUCAUACGCUCGUGAUCUUCUGUCCGAGACGGAGGGCGGGCCGCAAGGUCGCUAAGUCCUUCCUGAGAUGGGGAAUCAGACGAGAAUUCAGAUCAACGGCGCUAGCGCGAUCCAUUGGUUGGAAACAUCUGGACCUU
37	37	736564	736664	100	+	749	750		112	53.8462	58	50.8772	60	60	0.944862	none	0.897436	none	y		TERM 480 736572 - 736593	1,2,3,4 - HS	Chromosome 2 - 1. Pden_3221 hypothetical protein 2. Pden_3979 enoyl-CoA hydratase/isomerase 3. Pden_2992 hypothetical protein Plasmid - 1. Pden_5014 acyl-CoA dehydrogenase 2. Pden_5128 ABC transporter related 3. Pden_4606 radical SAM domain-containing protein	metabolism	CAGGAAAGGCCCGGCAUCGCUGCCGGGCCUUUUUUUAUCGAGGCAGGGCGUGCCUGCCUCAAUCCAAAGCUGCAUCGUACAGUUGUAAUAUGCUGAAAGG
38	38	739086	739272	186	+	751	752		5104	2453.85	1710	1500	953	953	0.611285	none	2.57486	<2fold	y		TERM 483 739168 - 739198	All 10 - HS	Chromosome 2 - 1. Pden_4141 hypothetical protein 2. Pden_4301 aconitate hydratase 3. Pden_3418 hypothetical protein Plasmid - 1. Pden_4725 hypothetical protein 2. Pden_4970 3-isopropylmalate dehydrogenase 3. Pden_4582 hypothetical protein	hypothetical	ACCCGUCAGGAAUCUGAUCGGGGCCCAGAACCUCUGUGGUCAUGAUCCGGGCCGGAAUGCCCCGAUCCUCUGGUAAUUCGACCCGUCCUCACCCUCUUGGGGAGAGGAUGGGUUGUGGCGUUUCACGAUGGGCGUGAUUCGCCGUCGAGAAGUGGCGCAGCCGAUGGCUGCGAGUAUUGACGAAAG
39	39	744622	744742	120	+	757	758		786	377.885	313	274.561	335	335	0.726575	none	1.12801	none	y		TERM 490 744682 - 744715	HS	Chromosome 1 - none Chromosome 2 - 1.Pden_3981 hypothetical protein; protein of unknown function DUF983 2.Pden_2948 antifreeze protein, type I; 3.Pden_3752 hypothetical protein; conserved Plasmid - 1.Pden_5103 poly-beta-hydroxybutyrate polymerase domain-containing protein; K03821 polyhydroxyalkanoate synthase 2.Pden_4545 TRAP C4-dicarboxylate transport system permease DctM subunit; 3.Pden_4822 sh…	hypothetical	CCGGGCCUGCUCGUGCAUGUAGCCGCAUCGCUGCCGAUCUUUCCAGAAUCGGUUGCCUUGUGCCGGGCCGCCAUAUCAUGGGGCGGCCUGCUCUUGUUUAUACGGUUCGACGCUGGCGGU
40	40	741392	741574	182	-	758	759		300	144.231	971	851.754	1	1	5.9055	<5fold	144.231	<10fold		y		All 15 - HS	Chromosome 1 - 1. Pden_0229 xylose isomerase domain-containing protein 2. Pden_2558 SirA family protein 3. Pden_1525 hypothetical protein Chromosome 2 - 1. Pden_4298 O-succinylhomoserine sulfhydrylase 2. Pden_3498 hypothetical protein 3. Pden_4461 nitrogen regulatory protein P-II Plasmid - 1. Pden_4782 phosphonate metabolism PhnG 2. Pden_4589 hypothetical protein 3. Pden_5022 beta-ketoadipyl CoA …	metabolism	CUCGCCCAUGCCCUUCAUGAUGGUCUGGCCCGAUUCCAUGUCGGUCUCGACGCGGAAGGACGGGUCUUCGGCGGCCAGGCGCUGCAGGGCAAGGCCCAUCUUUUCCUGGUCGGCCUUCGACUUCGGCUCGACGGCGAUCUCGAUCACCGGCUCGGGGAAGGUCAUGGUUUCCAGGACCACCG
41	41	756500	756574	74	-	779	781	780	2162	1039.42	443	388.596	76	76	0.373858	>2fold	13.6766	<10fold		y	TERM 508 757747 - 757771	1,2 - HS	Chromosome 1 - 1. Pden_2616 hypothetical protein 2. Pden_0717 polar amino acid ABC transporter inner membrane subunit 3. Pden_2387 condensation domain-containing protein Chromosome 2 - 1. Pden_4319 hypothetical protein 2. Pden_4173 TonB-dependent receptor 3. Pden_4062 alpha-isopropylmalate synthase Plasmid - 1. Pden_4596 Fis family transcriptional regulator 2. Pden_5116 agmatinase 3. Pden_5002 rh…	regulation	CACGAUCAUCGCCGCGAAGAACAGCAGGUAGAGCGGCUGGCCGGGACCGAAAUAGGCCAGGACCGUCGACAUGA
42	42	760502	760592	90	-	785	786		6509	3129.33	940	824.561	347	347	0.263495	>2fold	9.01823	<5fold	y		TERM 517 760550 - 760534	1,2,3,4 - HS	Chromosome 1 - 1. Pden_0786 response regulator receiver protein 2. Pden_2307 cytochrome c1 3. Pden_0016 alcohol dehydrogenase Chromosome 2 - 1. Pden_4195 nitroreductase 2. Pden_4052 mucin-associated surface protein 3. Pden_2950 hypothetical protein Plasmid - 1. Pden_4745 Sel1 domain-containing protein 2. Pden_5066 TRAP dicarboxylate transporter, DctP subunit 3. Pden_4873 spermidine/putrescine tra…	metabolism	ACCAGGAAAAAUGGCACGGUUCUCAGGGUAUUCAAGCAAUACCGUGCUUGCGAGCGACGUUUUUCGGAAUGCCGUCGGGUCAACCCGAAG
43	43	848874	848958	84	+	861	862		1632	784.615	3854	3380.7	34806	34806	4.30874	<2fold	0.0225425	>10fold	y		TERM 586 849318 - 849359	1,2,3,4 - HS	Chromosome 1 - 1. Pden_1162 arginase 2. Pden_2029 methyltransferase small 3. Pden_2577 (uracil-5)-methyltransferase Chromosome 2 - 1. Pden_3014 NtaA/SnaA/SoxA family monooxygenase 2. Pden_3770 hypothetical protein 3. dnaA chromosomal replication initiation protein Plasmid - 1. Pden_4962 HAD family hydrolase 2. Pden_4607 uracil-DNA glycosylase 3. Pden_4687 ABC-2 type transporter	metabolism	CCGGGGCGUAGCGCAGCCUGGUAGCGCGACGGUUUUGGGUACCGUAGGCCGGAGGUUCAAAUCCUCUCGCCCCGACCACUUUCC
44	44	849132	849376	244	-	861	862		719	345.673	593	520.175	1	1	1.50482	none	345.673	<10fold	y		TERM 586 849318 - 849359	All 20 - HS	Chromosome 2 - 1. Pden_4063 cysteinyl-tRNA synthetase 2. Pden_3272 HpcH/HpaI aldolase 3. Pden_2948 antifreeze protein, type I Plasmid - 1. Pden_4652 inositol-phosphate phosphatase 2. Pden_4642 hypothetical protein 3. Pden_4845 extracellular solute-binding protein	metabolism	UCGCCGCGCUGGAGGAACUGGAGCGGCGCCUGGCCGCCAAGACCUAGGCGCCGCUGCGGUCGCGCCAGCGGCUAUGGAUGUUCUCGCAAUGGGCCGUUUCGGAAAAGACGUGGUCCAUCAGCACCAUGAAGGCACUGCGCCAGGGCGAUGGCGGCUGCCGAUAGACGCGCGAGCAAAGCGGCUCGGAUUGCUGUCCCCCAAGCGUCCGGUUGAUGCAGACGGACGCGCUCCACCAAGCGUUCAU
45	45	909412	909428	16	-	927	929	928	2129	1023.56	2340	2052.63	66	66	2.00539	<2fold	15.5084	<10fold		y	TERM 644 912968 - 912988	1,2 - HP	Chromosome 1 - 1. Pden_2630 flagellar motor protein 2. Pden_0524 purine nucleoside phosphorylase 3. Pden_2464 hypothetical protein Chromosome 2 - 1. Pden_3219 TRAP dicarboxylate transporter- DctP subunit 2. Pden_3707 hypothetical protein 3. Pden_2957 oxidoreductase domain-containing protein Plasmid - 1. Pden_4808 phenylacetate-CoA oxygenase, PaaI subunit 2. Pden_4945 binding-protein-dependent tra…	transport	AAGGGCAGCGAAACCG
46	46	912922	912944	22	+	931	932		2088	1003.85	915	802.632	487	487	0.799556	none	2.06129	<2fold	y		TERM 644 912968 - 912988	1,2 - HP	Chromosome 1 - 1. Pden_0436 hypothetical protein 2. Pden_1024 ABC transporter 3. Pden_1290 Orn/DAP/Arg decarboxylase 2 Chromosome 2 - 1. ispH 4-hydroxy-3-methylbut-2-enyl diphosphate reductase 2. Pden_4021 ABC transporter 3. Pden_3826 RNA methyltransferase Plasmid - 1. Pden_4648 hypothetical protein 2. Pden_4843 binding-protein-dependent transport systems inner membrane component 3. Pden_4614 hyp…	hypothetical	CUGCUCGAUAGGUUUCUUGCCU
47	47	929110	929226	116	-	945	947	946	189	90.8654	45	39.4737	231	231	0.434419	>2fold	0.393357	>2fold		y	TERM 652 931785 - 931827	1,2,3,4 - HS	Chromosome 2 - 1. Pden_3958 uroporphyrin-III C/tetrapyrrole methyltransferase 2. Pden_3803 ABC transporter 3. Pden_3385 tripartite ATP-independent periplasmic transporter DctQ Plasmid - 1. Pden_4547 glutamate--ammonia ligase 2. Pden_4704 hypothetical protein 3. Pden_4750 LysR family transcriptional regulator	metabolism	GCGCGCCAUCAGCACCCCCAGCGGCAGGCCGAUGGCGAUCGACAGGAGCGUCGCGGCCAGCACCAUCGAGAUGGUCUUCAUGGUGUCGGCCCACAUGCCGAACAGCCCGAUCAGCA
48	48	942232	942310	78	+	954	956	955	608	292.308	295	258.772	305	305	0.885272	none	0.958386	none		y	TERM 662 943425 - 943402	1,2,3,4,5 - HS	Chromosome 2 - 1. Pden_2855 formate dehydrogenase family accessory protein FdhD 2. Pden_3521 TonB-dependent siderophore receptor 3. Pden_3858 ABC transporter Plasmid - 1. Pden_4645 TetR family transcriptional regulator 2. Pden_4993 major facilitator transporter 3. Pden_4676 FMN-dependent alpha-hydroxy acid dehydrogenase	regulation	CAUGAUAUGGGCAAGGUCGUGGCGGAUCAGCUCCAGCGCCGGCUCGCUGUCCUUCAUGGUGUUGAUGGCGAUGCGGCC
49	49	946118	946192	74	-	957	959	958	4118	1979.81	3492	3063.16	136	136	1.5472	none	14.5574	<10fold		y	TERM 666 947271 - 947222	HS	Chromosome 1 - 1. Pden_2203 hypothetical protein 2. Pden_0725 TonB family protein 3. Pden_0069 hypothetical protein Chromosome 2 - 1. Pden_2855 formate dehydrogenase family accessory protein FdhD 2. Pden_3115 hypothetical protein 3. Pden_4319 hypothetical protein Plasmid - 1. Pden_4866 malate/L-lactate dehydrogenase 2. Pden_4943 extracellular solute-binding protein 3. Pden_5041 hypothetical prote…	metabolism	AUCUCGUGCACCUGGGCGGUGGUGGGCUUGUACUGGAUCAGCUCGUAAAGCUUGGUGCGCGCCACCACCGUGCC
50	50	976396	976416	20	-	998	1000	999	1096	526.923	670	587.719	1761	1761	1.11538	none	0.299218	>2fold		y	TERM 685 976412 - 976359	1,2 - HP	Chromosome 1 - Pden_0154 conjugal transfer protein TrbB 2. Pden_0878 MOSC domain-containing protein 3. Pden_0595 multi-sensor hybrid histidine kinase Chromosome 2 - 1. Pden_3743 hypothetical protein 2. Pden_3154 aminoglycoside N(3')-acetyltransferase 3. Pden_3196 conjugal transfer protein TrbB Plasmid - 1. Pden_5071 hypothetical protein 2. Pden_4864 extracellular solute-binding protein	hypothetical	UUCCGAAGACGUCCGCGAAC
51	51	976574	976627	53	-	998	1000	999	1096	526.923	352	308.772	1069	1069	0.585991	none	0.492912	>2fold	y		TERM 688 976796 - 976783	HS	Chromosome 1 - 1. Pden_0389 hypothetical protein 2. Pden_0531 NifU domain-containing protein 3. Pden_0249 inner-membrane translocator Chromosome 2 - 1. Pden_4373 TonB-dependent siderophore receptor 2. Pden_3138 hypothetical protein 3. Pden_3643 major facilitator transporter Plasmid - 1. Pden_4750 LysR family transcriptional regulator 2. Pden_4673 band 7 protein 3. Pden_4807 phenylacetate-CoA oxyg…	metabolism	GAGGAUCUACGCAAGGAGCUGAAAGGGAUGGGGAUUCUUCGUUAACCCAUCCG
52	52	1058662	1058768	106	-	1084	1085		1013	487.019	134	117.544	291	291	0.241354	>2fold	1.67361	none	y		TERM 702 1007220 - 1007238	1,2,3,4 - HS	Chromosome 1 - tgt queuine tRNA-ribosyltransferase 2. Pden_0716 extracellular solute-binding protein 3. Pden_2073 hypothetical protein Chromosome 2 - 1. obgE GTPase ObgE 2. Pden_3911 hypothetical protein 3. Pden_2845 glutamate--cysteine ligase Plasmid - 1. Pden_4967 FAD dependent oxidoreductase 2. Pden_4589 hypothetical protein 3. Pden_5112 integral membrane sensor signal transduction histidine k…	metabolism	ACAAUAGAAUAGGGAAUGGCAGAGGGUUGCAGCUCUGCGCGGCAUUGCCGCCCGUCGCCGGCAUCCAGUCCGGCGGCACAUGCAGCGGCUUUGGCUCCGGCUCGGU
53	53	1091020	1091076	56	-	1113	1114		367	176.442	214	187.719	1	1	1.06391	none	176.442	<10fold	y		TERM 708 1010128 - 1010153	HS	Chromosome 2 - 1. Pden_3449 RND efflux system outer membrane lipoprotein 2. Pden_3295 heavy metal translocating P-type ATPase 3. Pden_4159 beta-lactamase domain-containing protein Plasmid - 1. Pden_4817 TRAP dicarboxylate transporter, DctP subunit 2. Pden_5134 hypothetical protein 3. Pden_4726 MscS mechanosensitive ion channel	transport	GACAUCCCGCGGCGGGAAGGAGGAGCCUGCCGGGGAAACAACGGGAGUUGCGGUCU
54	54	1112280	1112353	73	-	1137	1138		314	150.962	51	44.7368	338	338	0.296346	>2fold	0.446632	>2fold	y		TERM 771 1113150 - 1113174	1,2 - HS	Chromosome 2 - 1. Pden_3295 heavy metal translocating P-type ATPase 2. Pden_2935 phosphatidate cytidylyltransferase 3. Pden_3810 hypothetical protein Plasmid - 1. Pden_4923 regulatory proteins, IclR 2. Pden_4871 pyrroline-5-carboxylate reductase 3. Pden_4694 FAD-dependent pyridine nucleotide-disulphide oxidoreductase	transport	UACAUGGACCAUGGAGAUCCUGAUGGCCAACGGUGAAAGCGGCCCCAUCGUCGAUCCCGAGAUCGACAAGGCC
55	55	1150175	1150285	110	-	1177	1179	1178	192	92.3077	59	51.7544	133	133	0.560673	none	0.694043	none		y	TERM 774 1115791 - 1115845	All 8 - HS	None		CGGCGGCCGUCAGACGUGAUAGACGUCGAUGACCUGGCGGAUGUAGUCGUUCUUCAGGACGAUCUUCUUGUUCGCGAUCAGCAGGCCGUCGGCCGUCCUGCGCAGGGUCG
56	56	1195018	1195104	86	-	1231	1232		138998	66826	161407	141585	120950	120950	2.11871	<2fold	0.552509	none	y		TERM 806 1195159 - 1195171	1,2,3 - HS	Chromosome 1 - 1. Pden_0267 peptidoglycan binding domain-containing protein 2. Pden_1483 conjugal transfer protein TrbC 3. Pden_0053 ABC transporter Chromosome 2 - 1. Pden_2845 glutamate--cysteine ligase 2. Pden_3389 GntR family transcriptional regulator 3. Pden_3802 binding-protein-dependent transport systems inner membrane component Plasmid - 1. Pden_4965 GCN5-related N-acetyltransferase 2. Pde…	metabolism	CGCCUCCACAAGUUGGGGCGUGGCCAAGUGGUAAGGCAACGGUUUUUGGUACCGUGUACCGUAGGUUCGAAUCCUACCGCCCCAGC
57	57	1211804	1211885	81	-	1247	1249	1248	765	367.788	153	134.211	167	167	0.364912	>2fold	2.20233	<2fold		y	TERM 818 1216208 - 1216196	1,2 - HS	Chromosome 2 - 1. Pden_3089 helix-turn-helix domain-containing protein 2. Pden_3294 heavy metal transport/detoxification protein 3. Pden_3363 hypothetical protein Plasmid - 1. Pden_4858 tripartite ATP-independent periplasmic transporter DctQ 2. Pden_5111 hypothetical protein 3. Pden_4748 glycine betaine/L-proline ABC transporter, ATPase subunit	regulation	GGGCCGCAUCGACAUAUUCGCGGAUGUCGCGCACGAUGGUCUUGACGGUGCCCGAGGUAAUGCCGGCAUCGGUCAGGAUCU
58	58	1328240	1328314	74	-	1262	1263		1544	742.308	1151	1009.65	265	265	1.36015	none	2.80116	<2fold	y		TERM 880 1334135 - 1334105	HS	Chromosome 2 - 1. Pden_4037 D-isomer specific 2-hydroxyacid dehydrogenase 2. Pden_4159 beta-lactamase domain-containing protein 3. Pden_4258 aldehyde oxidase Plasmid - 1. Pden_4553 cyclic nucleotide-binding protein 2. Pden_4645 TetR family transcriptional regulator 3. Pden_4806 phenylacetate-CoA oxygenase/reductase, PaaK subunit	metabolism	UGUAGGCGGCGAGCAGGGUGCGAAACAGCCACUGUGGCCCAUGCCAUGGGAAGGCCGCAUCCCUGCCGUGACCC
59	59	1384734	1384780	46	-	1280	1281		414	199.038	351	307.895	231	231	1.54691	none	0.861638	none	y		TERM 918 1391279 - 1391245	1,3 - HP 2,4 - HS	Chromosome 2 - 1. Pden_3148 protease Do 2. Pden_3068 hypothetical protein 3. Pden_3238 hypothetical protein Plasmid - 1. Pden_5116 agmatinase 2. Pden_4610 FAD dependent oxidoreductase 3. Pden_5125 monooxygenase	metabolism	UGCUGCUGCCCUCGAUGGACGAGCCCGGCGUCUAUUACGUCAUCGA
60	60	1384880	1384960	80	+	1280	1281		359950	173053	188150	165044	120000	120000	0.953719	none	1.44211	none	y		TERM 918 1391279 - 1391245	1,2,3 - HS	Chromosome 1 - 1. Pden_1824 hypothetical protein 2. Pden_2175 nitroreductase 3. Pden_0119 hypothetical protein Chromosome 2 - 1. Pden_3048 hypothetical protein 2. Pden_3653 cold-shock DNA-binding domain-containing protein 3. Pden_4029 phosphoribosylamine--glycine ligase Plasmid - 1. Pden_4664 shikimate dehydrogenase 2. Pden_4533 ECF subfamily RNA polymerase sigma-24 factor 3. Pden_4780 phosphonat…	hypothetical	GGCCGAGCCGAUGCCGGGCACCUGGAUCAGGAUGCGAUCCUUGCCCUGGCGCAUGAUCGUGGGUUCGCGCGUGCCGACCU
61	61	1481984	1482062	78	-	1520	1522	1521	558	268.269	226	198.246	505	505	0.73898	none	0.531226	none		y	TERM 957 1486044 - 1486060	HS	Chromosome 2 - 1. Pden_3607 hypothetical protein 2. Pden_3688 carboxyl transferase 3. Pden_3240 hypothetical protein Plasmid - 1. Pden_4867 dihydrodipicolinate synthase 2. Pden_4892 MmgE/PrpD family protein 3. Pden_4673 band 7 protein	hypothetical	UUGAGGGCGAAUGUUCAUCAGCCCGAACACGAGAGUUACGUGUGGGGGGACGAGCUCGGCUCUGGCCGGCUCGUUCUC
62	62	1488016	1488064	48	+	1524	1526	1525	310	149.038	76	66.6667	2	2	0.447312	>2fold	74.5192	<10fold		y	TERM 959 1490395 - 1490405	HS	Chromosome 2 - 1. hfq RNA-binding protein Hfq 2. Pden_2947 hypothetical protein 3. Pden_3454 LysR family transcriptional regulator Plasmid - 1. Pden_4567 bifunctional aconitate hydratase 2/2-methylisocitrate dehydratase 2. Pden_4591 rhodanese domain-containing protein 3. Pden_4668 ABC transporter related	regulation	CGGUGAGCGGCUUGUAGGCGGCAUCGGGAAUGCCGUCCUGCAACACCU
63	63	1488674	1488726	52	+	1524	1526	1525	597	287.019	233	204.386	2	2	0.712099	none	143.51	<10fold		y	TERM 959 1490395 - 1490405	HS	Chromosome 2- 1. Pden_3456 endoribonuclease L-PSP 2. Pden_3422 aspartate aminotransferase 3. Pden_3707 hypothetical protein Plasmid - 1. Pden_4861 ABC transporter related 2. Pden_4866 malate/L-lactate dehydrogenase 3. Pden_5116 agmatinase	transport	GAAGGCGCGGUUGCGCAGGCGGGCGGUCUCCAAGUGGGGCAGCCUGUCCUCG
64	64	1503674	1503716	42	+	1531	1533	1532	216	103.846	66	57.8947	64	64	0.557505	none	1.6226	none		y	TERM 967 1506285 - 1506253	1 - HP 2 - HS	Chromosome 1 - 1. secD preprotein translocase subunit SecD 2. rplQ 50S ribosomal protein L17 3. Pden_0141 twitching motility protein PilT Chromosome 2 - 1. Pden_2841 hypothetical protein 2. Pden_4019 inner-membrane translocator 3. Pden_3515 allantoate amidohydrolase Plasmid - 1. Pden_4723 NapC/NirT family periplasmic nitrate (or nitrite) reductase c-type cytochrome 2. Pden_4754 hypothetical prote…	metabolism	CGAAGUCAAUGAGGCCAAGGCUUUCACCGAUCACGUCGAGCA
65	65	1523323	1523364	41	-	1548	1549		45181	21721.6	22180	19456.1	3110	3110	0.895703	none	6.98445	<5fold	y		TERM 980 1524645 - 1524626	HS	Chromosome 1 - 1. Pden_1615 hypothetical protein 2. Pden_2203 hypothetical protein 3. Pden_1667 ABC transporter Chromosome 2 - 1. Pden_3957 hypothetical protein 2. Pden_4409 5-oxoprolinase 3. Pden_4403 hypothetical protein Plasmid - 1. Pden_4986 ATP-NAD/AcoX kinase 2. Pden_4524 hypothetical protein 3. Pden_4677 hydroxylase	metabolism	UAAAUCAAAUGUUUGAUGGGUUUUGUGUGCAGUAUUUGCAC
66	66	1524428	1524495	67	+	1550	1551		7300	3509.62	3067	2690.35	7111	7111	0.766566	none	0.493547	>2fold	y		TERM 981 1525939 - 1525923	HS	Chromosome 1 - 1. Pden_0518 superoxide dismutase 2. Pden_0842 undecaprenyl-phosphate galactose phosphotransferase 3. rplL 50S ribosomal protein L7/L12 Chromosome 2 - 1. Pden_3991 helix-turn-helix domain-containing protein 2. Pden_4199 hypothetical protein 3. Pden_3253 hypothetical protein Plasmid - 1. Pden_4630 TetR family transcriptional regulator 2. Pden_5074 binding-protein-dependent transport…	regulation	CUGGCGGGUUUCUGCUCUUCUCGUGUGCGGCCAUUUUUCUCACUGGCCUAUAAUUUCACCGAGGGGG
67	67	1674268	1674338	70	-	1591	1593	1592	162	77.8846	60	52.6316	274	274	0.675763	none	0.28425	>2fold		y	TERM 1074 1676423 - 1676441	HS	Chromosome 2 - 1. Pden_3700 carboxypeptidase Taq 2. Pden_4488 cell division protein FtsA 3. Pden_3595 IS66 Orf2 family protein Plasmid - 1. Pden_4618 Asp/Glu racemase 2. Pden_5040 glycosyl transferase, group 1 3. Pden_5023 NAD-dependent epimerase/dehydratase	metabolism	GAGGUGAACAGCGCCGCAUCGACGCCCGCCUGCGCCAUAUGCGCGCGAAUGCCGUCCUGGCGGCGCUGCA
68	68	1677322	1677398	76	-	1591	1593	1592	245	117.788	77	67.5439	1	1	0.573434	none	117.788	<10fold		y	TERM 1075 1684131 - 1684102	HS	Chromosome 1 - 1. Pden_1544 hypothetical protein 2. Pden_2322 AsnC family transcriptional regulator 3. Pden_0941 malate/L-lactate dehydrogenase Chromosome 2 - 1. Pden_3810 hypothetical protein 2. Pden_4043 ErfK/YbiS/YcfS/YnhG family protein 3. Pden_3286 cytochrome B561 Plasmid - 1. Pden_4881 substrate-binding region of ABC-type glycine betaine transport system 2. Pden_4720 NapD family protein 3. …	metabolism	GCUGGCCGAGCCCAUCGGCCCGCAUCCCCAUAUCAUCGUCGCGCCCCCCGACCACCCGCUGGCCGCCGCCGAUCCG
69	69	1725812	1725913	101	+	1736	1737		290000	139423	208000	182456	185000	185000	1.30865	none	0.753638	none	y		TERM 1095 1726154 - 1726134	1,2,3 - HS	Chromosome 1- 1. ihfA integration host factor subunit alpha 2. Pden_1271 acetyl-CoA carboxylase biotin carboxylase subunit 3. Pden_1370 hypothetical protein Chromosome 2 - 1. Pden_3572 short-chain dehydrogenase/reductase SDR 2. Pden_3297 heavy metal translocating P-type ATPase 3. Pden_4422 alkylhydroperoxidase Plasmid - 1. Pden_4845 extracellular solute-binding protein 2. Pden_4582 hypothetical p…	transport	ACGCCUCACACGGGCGCCGGAGACGCCGCCCGAGACCUCCGGUGGGGCCAUAGCUCAGUUGGUAGAGCGCUUGAAUGGCAUUCAAGAGGUCAGGGGUUCGA
70	70	1727167	1727248	81	+	1737	1739	1738	190	91.3462	117	102.632	140	140	1.12355	none	0.652473	none		y	TERM 1097 1729615 - 1729644	HS	Chromosome 1 - 1. Pden_0260 hypothetical protein Chromosome 2 - 1. Pden_4070 hypothetical protein 2. Pden_3774 Arc domain-containing protein 3. Pden_3518 major facilitator transporter Plasmid - 1. Pden_4956 FAD dependent oxidoreductase 2. Pden_4979 Fis family GAF modulated sigma54 specific transcriptional regulator 3. Pden_5114 DNA polymerase III, epsilon subunit	metabolism	CGAGAUGCAGCGCCGCCAGGACGGCAUCCGCGCGCAUAUGGCGCAGGCGGGCGUCGAUGCGGCGCUGUUCACCUCCUAUCA
71	71	1870794	1870874	80	+	1870	1871		817	392.788	377	330.702	1	1	0.841933	none	392.788	<10fold	y		TERM 1187 1870881 - 1870900	1,2 - HS	Chromosome 1 - none Chromosome 2 - 1.Pden_3389 GntR family transcriptional regulator 2.Pden_3037 Cl- channel, voltage-gated family protein 3.miaA tRNA delta(2)-isopentenylpyrophosphate transferase Plasmid - 1.Pden_4997 ABC transporter related; amino acid/amide ABC transporter ATP-binding protein 2, HAAT family; K01996 branched-chain amino acid transport system ATP-binding protein 2.Pden_4611 cata…	regulation	AGGCAAGGCGAGGGGCGUGCGGAAAUUGCGUCCCGACCCGCCGCGAAACCCGGUUUCCCCGGGCAGGCGGCGAUGGACG
72	72	1870964	1871034	70	+	1870	1871		500	240.385	215	188.596	144	144	0.784561	none	1.66934	none	y		TERM 1189 1871043 - 1870990	1,2 - HS	Chromosome 2 - 1. Pden_4248 LysR family transcriptional regulator 2. Pden_3991 helix-turn-helix domain-containing protein 3. Pden_3607 hypothetical protein Plasmid - 1. Pden_4608 general stress protein 26 2. Pden_4967 FAD dependent oxidoreductase 3. Pden_4696 acriflavin resistance protein	metabolism	GCCAUCGCCGAGGCGGGCUAUGAGACGCCCACGCCGAUCCAGGCCGGGGCGAUUCCCCCGGCGCUGGAAG
73	73	1871171	1871294	123	+	1870	1871		889	427.404	746	654.386	1	1	1.53107	none	427.404	<10fold	y		TERM 1190 1872244 - 1872228	1,2,3,4 - HS	Chromosome 1 - 1. Pden_0119 hypothetical protein 2. Pden_1995 HemY domain-containing protein 3. Pden_0953 AMP-dependent synthetase/ligase Chromosome 2- 1. Pden_3163 hypothetical protein 2. Pden_4198 radical SAM domain-containing protein 3. Pden_2955 saccharopine dehydrogenase Plasmid - 1. Pden_5127 Fis family transcriptional regulator 2. Pden_4844 binding-protein-dependent transport systems inner…	regulation	CUGGCCGCGCAGGUGGCCGAGAAUUUCGACAUCUAUGCCAAGCAUACCCGGCUGACCAAGGCGCUGCUGAUCGGCGGCGUUUCCUUCGGCGAGCAGGACAAGCUGAUCGACCGCGGCGUCGAU
74	74	1872914	1872958	44	+	1871	1872		2071	995.673	962	843.86	10	10	0.847527	none	99.5673	<10fold	y		TERM 1191 1874937 - 1874925	1,2,3,4 - HS	Chromosome 1 - 1. Pden_0270 gene transfer agent (GTA) like protein 2. Pden_0388 hypothetical protein 3. Pden_0518 superoxide dismutase Chromosome 2 - 1. Pden_4173 TonB-dependent receptor 2. Pden_3201 conjugal transfer protein TrbF 3. Pden_3392 hypothetical protein Plasmid - 1. Pden_4754 hypothetical protein 2. Pden_5040 glycosyl transferase, group 1 3. Pden_4611 catalase	transport	CGCAAGACGAAGGCCAAGGCGGCCGAGACGGAGGCCGCCACCGG
75	75	1872053	1872102	49	+	1871	1872		267	128.365	358	314.035	1	1	2.44642	<2fold	128.365	<10fold	y		TERM 1191 1874937 - 1874925	1,2,3 - HS	Chromosome 2 - 1. Pden_2864 thioesterase superfamily protein 2. Pden_3006 hypothetical protein 3. Pden_3108 hydrogenase nickel incorporation protein HypB Plasmid - 1. Pden_5040 glycosyl transferase, group 1 2. Pden_4861 ABC transporter related 3. Pden_4522 glyoxalase/bleomycin resistance protein/dioxygenase	metabolism	CCGGUGCCGGAGGGCUUCACCCUGUCCACCGCCGCCCAGGGCGCGCCGC
76	76	1875002	1875086	84	-	1871	1873	1872	1171	562.981	210	184.211	819	819	0.327206	>2fold	0.6874	none		y	TERM 1192 1875415 - 1875444	HS	Chromosome 1 - 1. Pden_1461 N-acetyltransferase Chromosome 2 - 1. ileS isoleucyl-tRNA synthetase 2. Pden_3684 carbamoyl-phosphate synthase subunit L	metabolism	UGCGCAUACUGGAUCGGCGCCGGCAUCAGUUCCGGGGUCUCGUCGACGGCAUAGCCGAACAUGAUGCCCUGGUCGCCCGCGCCG
77	77	1907789	1908008	219	-	1910	1911		49217	23662	29431	25816.7	107151	107151	1.09106	none	0.220829	>2fold	y		TERM 1219 1908095 - 1908064	1,2,3,4,5,6 - HS	Chromosome 1 - 1. Pden_1197 NADH:flavin oxidoreductase 2. Pden_0509 hypothetical protein 3. Pden_1074 polar amino acid ABC transporter inner membrane subunit Chromosome 2 - 1. Pden_4094 hypothetical protein 2. Pden_3622 N-acetyltransferase GCN5 3. Pden_3418 hypothetical protein Plasmid - 1. Pden_5116 agmatinase 2. Pden_5134 hypothetical protein 3. Pden_4998 ABC transporter related	metabolism	CACCCCGGACGGCGAUCCGGGGAAGUGGUCUGCGCGGUUGUAGCUCAGUUGGUUAGAGUACCGGCCUGUCACGCCGGGGGUCGCGGGUUCGAGCCCCGUCAACCGCGCCACCACCACCAUAUAUCGCCGAAAAGAUGCGCGGUUGUAGCUCAGUUGGUUAGAGUACCGGCCUGUCACGCCGGGGGUCGCGGGUUCGAGCCCCGUCAACCGCGCCAUCUU
78	78	1964979	1965055	76	-	1961	1962		1779	855.288	284	249.123	1	1	0.291273	>2fold	855.288	<10fold	y		TERM 1219 1908095 - 1908064	HS	Chromosome 1 - 1. Pden_2627 flagellar biosynthetic protein FliR 2. Pden_0918 alpha/beta hydrolase 3. Pden_1289 monovalent cation/H+ antiporter subunit A Chromosome 2- 1. Pden_3453 hypothetical protein 2. Pden_3259 integrase/recombinase 3. Pden_3403 two component transcriptional regulator Plasmid - 1. Pden_4892 MmgE/PrpD family protein 2. Pden_4545 TRAP C4-dicarboxylate transport system permease D…	metabolism	AUGACAAGAACACCCCGCGAUCCCAAGGGCGAUGCACGCGAAGCGCGGCUCAAGGCCGCGCUGCGGGCCAAUCUUG
79	79	1965193	1965271	78	+	1961	1962		193132	92851.9	97782	85773.7	7391	7391	0.923769	none	12.5628	<10fold	y		TERM 1219 1908095 - 1908064	HS	Chromosome 1- 1. ihfA integration host factor subunit alpha 2. Pden_2502 hypothetical protein 3. Pden_1041 aspartate dehydrogenase Chromosome 2 - 1. Pden_4169 sulfonate/nitrate transport system substrate-binding protein 2. Pden_4147 SoxS 3. Pden_4422 alkylhydroperoxidase Plasmid - 1. Pden_5127 Fis family transcriptional regulator 2. Pden_4724 nucleoside diphosphate kinase regulator 3. Pden_4798 p…	metabolism	CCACGAUGCUGUGGUAGCUCAGUGGUAGAGCACUCCCUUGGUAAGGGAGAGGUCGAGAGUUCAAUCCUCUCUCACAGC
80	80	1982089	1982173	84	-	1977	1978		22957	11037	10265	9004.39	40850	40850	0.815835	none	0.270184	>2fold	y		TERM 1286 1983353 - 1983370	1,2 - HS	Chromosome 1 - 1. Pden_1475 conjugation TrbI family protein 2. Pden_1541 parB-like partition proteins 3. Pden_2470 binding-protein-dependent transport system inner membrane protein Chromosome 2 - 1. Pden_3957 hypothetical protein 2. Pden_3139 hypothetical protein 3. Pden_4331 hypothetical protein Plasmid - 1. Pden_4551 hypothetical protein 2. Pden_4854 hypothetical protein 3. Pden_4522 glyoxalase…	metabolism	GAGCGGCCCCGUGGCUCAACUGGAUAGAGCAGCCCCCUCCUAAGGGGCAGGUUGCAGGUUCAAGUCCUGCCGGGGUCACCAUGG
81	81	2058664	2058740	76	+	2049	2050		2522	1212.5	1221	1071.05	1640	1640	0.883342	none	0.739329	none	y		TERM 1337 2058705 - 2058740	1,2,3 - HS	Chromosome 2 - 1. Pden_2870 acetyl-CoA acetyltransferase 2. Pden_2950 hypothetical protein 3. Pden_3673 TenA family transcription regulator Plasmid - 1. Pden_4598 L-carnitine dehydratase/bile acid-inducible protein F 2. Pden_4677 hydroxylase 3. Pden_4873 spermidine/putrescine transport system substrate-binding protein	metabolism	UUAGCCAUUCGCUGAUCCUCCAUAGAUCAGGGUUUCGGUCAGGGCCGGGUGGAACGUAGGACUUCCGCCCGGCCCG
82	82	2058912	2059004	92	+	2049	2050		196	94.2308	294	257.895	1090	1090	2.73684	<2fold	0.0864502	>10fold	y		TERM 1337 2058705 - 2058740	1,2,3 - HS	Chromosome 1 - 1. Pden_0218 LysR family transcriptional regulator 2. Pden_0676 hypothetical protein 3. Pden_1725 hypothetical protein Chromosome 2 - 1. Pden_4174 DeoR family transcriptional regulator 2. Pden_3402 integral membrane sensor signal transduction histidine kinase 3. Pden_3115 hypothetical protein Plasmid - 1. Pden_5072 extracellular solute-binding protein 2. Pden_4567 bifunctional acon…	regulation	GCAUAUACUUGGAAGAAAGACGCGGAUUGCCCUAGCCUCUAGGAGUCCGGCCCGAGACAGGAUUGAAAGCAGCAGCCCGAGAGCGGCUAUCA
83	83	2061214	2061284	70	-	2053	2054		3663	1761.06	10996	9645.61	20	20	5.47717	<5fold	88.0529	<10fold	y		TERM 1339 2061250 - 2061226	1, 2 - HS	Chromosome 1 - 1.Pden_0415 outer membrane protein; K16079 outer membrane immunogenic protein 2.Pden_0212 heavy metal translocating P-type ATPase; K01534 Cd2+/Zn2+-exporting ATPase 3.Pden_2040 N-acetyltransferase; GCN5-related N-acetyltransferase; K00663 aminoglycoside 6'-N-acetyltransferase Chromosome 2 - 1.Pden_4508 TrkA domain-containing protein 2.Pden_3115 hypothetical protein 3.Pden_2836 aden…	metabolism	CACAAGAGCGGCCCAGCAAUGCGCCGUAACAAAGGGUCAUCACGCACAGCGUGGUGGCCUUUGUUACUUU
84	84	2062576	2062650	74	-	2054	2055		1295	622.596	265	232.456	641	641	0.373366	>2fold	0.971289	none	y		TERM 1343 2062854 - 2062880	1,2,3 - HS	Chromosome 1 - 1. Pden_2419 phage integrase family protein 2. Pden_1259 periplasmic solute binding protein 3. Pden_0448 hypothetical protein Chromosome 2 - 1. Pden_3586 transglutaminase domain-containing protein 2. Pden_3220 thioesterase superfamily protein 3. Pden_3848 hypothetical protein Plasmid - 1. Pden_4854 hypothetical protein 2. Pden_4940 histidine utilization repressor 3. Pden_4553 cycli…	metabolism	UCCCGGCGGAAUUCUCGCCGCGGUGUGAUGGAGGACCUGUCAUGGUCCGAGAAAGCAAAGUCCCGCAAACCGAG
85	85	2062841	2063153	312	+	2054	2055		28950	13918.3	19950	17500	10000	10000	1.25734	none	1.39183	none	y		TERM 1346 2067198 - 2067180	All 8 - HS	Chromosome 2 - 1. Pden_3991 helix-turn-helix domain-containing protein 2. Pden_3778 metallophosphoesterase 3. Pden_2860 phosphoribosylformylglycinamidine synthase PurS Plasmid - 1. Pden_5127 Fis family transcriptional regulator 2. Pden_4734 amicyanin 3. Pden_4528 helix-turn-helix domain-containing protein	regulation	UUCCACCAACUUGCCUCCGCUACGCUCCGUGGCGGGGGCUUUUUACGGAACCCAGCGCCCCAUGAGACGUUCAUUGAGCGUCCGAUCAUUUCGCGCGGACGAGGAACGGUAACGAGUGCAGCUCGCCUAUUUUUGGCGGGCUUUUAUUCGUGCUCCUGGGGCUGCCGGGUUGGAUGGCCGAUGGGUGCUUACAUGCCUGUAAGUGUCCAAAGGGACAACUUCCCCGCGGCAAAAACUCUCUGUAGUUGAGCGCGCAGUGAACGAGUGCAUGUGAACCAGUUGAAACGGCCGGGCCUUCGGGUCCGGCUUUUU
86	86	2131336	2131388	52	-	2129	2131	2130	632	303.846	251	220.175	140	140	0.724628	none	2.17033	<2fold		y	TERM 1373 2133582 - 2133562	HS	Chromosome 1 - 1. Pden_2722 hydrophobe/amphiphile efflux-1 (HAE1) family protein 2. Pden_2791 ATP-dependent protease peptidase subunit 3. Pden_1857 glycosyl transferase family protein Chromosome 2 -1. Pden_3431 urea amidolyase 2. Pden_3655 group 1 glycosyl transferase 3. Pden_2921 methyltransferase type 11 Plasmid - 1. Pden_4704 hypothetical protein 2. Pden_4964 hypothetical protein 3. Pden_4947 …	transport	AGGACGAUCUCGACGCCCGCCUCGGCCAGCACCCGGCCGAGCAGCGGAAACU
87	87	2276466	2276530	64	+	2277	2278		8731	4197.6	1450	1271.93	94	94	0.303014	>2fold	44.6553	<10fold	y		TERM 1464 2267568 - 2267586	1,2,3,4,5 - HS	Chromosome 1 - 1. Pden_0096 hypothetical protein Chromosome 2 - 1. Pden_3295 heavy metal translocating P-type ATPase 2. proA gamma-glutamyl phosphate reductase 3. Pden_4408 5-oxoprolinase Plasmid - 1. Pden_5021 3-oxoacid CoA-transferase subunit B 2. Pden_4829 periplasmic binding protein 3. Pden_4988 hypothetical protein	metabolism	UCAGUUAAUCAGUGCAUCAUUUCAGUGAACCAGUUGGAAAGCGCCGGGCCUUCGGGUCCGGCUU
88	88	2276466	2276533	67	+	2277	2278		9731	4678.37	1413	1239.47		0	0.264937	>2fold	#DIV/0!	<10fold	y		TERM 1464 2267568 - 2267586	All 6 - HS	Chromosome 1 - 1. Pden_0096 hypothetical protein Chromosome 2 - 1. Pden_3295 heavy metal translocating P-type ATPase 2. proA gamma-glutamyl phosphate reductase 3. Pden_4014 Dyp-type peroxidase family protein Plasmid - 1. Pden_5021 3-oxoacid CoA-transferase subunit B 2. Pden_4829 periplasmic binding protein 3. Pden_5125 monooxygenase	metabolism	UCAGUUAAUCAGUGCAUCAUUUCAGUGAACCAGUUGGAAAGCGCCGGGCCUUCGGGUCCGGCUUUUU
89	89	2279211	2279283	72	+	2281	2282		339	162.981	66	57.8947	590	590	0.355224	>2fold	0.276239	>2fold	y		TERM 1473 2280564 - 2280543	1,2,3 - HS	Chromosome 1 - 1. Pden_1621 hypothetical protein 2. Pden_1124 histidine kinase 3. Pden_1714 inner-membrane translocator Chromosome 2 - 1. Pden_2928 D-lactate dehydrogenase 2. Pden_3732 hypothetical protein 3. Pden_3016 phosphopantetheine-binding protein Plasmid - 1. Pden_5029 hypothetical protein 2. Pden_5056 ABC transporter related 3. Pden_4618 Asp/Glu racemase	metabolism	UGCAAGGCCGUCAAGAAACACGACGCGUUAUUGUGAACAGCUUCAUGCUUACCCUUCCCGUCGUGUUUGCUU
90	90	2281372	2281440	68	-	2283	2285		2030	975.962	750	657.895	3777	3777	0.674099	none	0.258396	>2fold	y		TERM 1474 2281557 - 2281539	HS	Chromosome 1 - 1. Pden_1161 formate dehydrogenase 2. Pden_1245 2-dehydro-3-deoxyphosphooctonate aldolase 3. Pden_1117 hypothetical protein Chromosome 2 - 1. Pden_4422 alkylhydroperoxidase 2. Pden_3702 glutamate--ammonia ligase 3. Pden_3149 phytanoyl-CoA dioxygenase Plasmid - 1. Pden_4616 phenylhydantoinase 2. Pden_5010 ABC transporter related 3. Pden_4965 GCN5-related N-acetyltransferase	metabolism	GCGAGCUUGCUCGAUCCAAUGGUUGCGCCGUUCGGGGCCUGUAGCUCAAUGGUCAGAGCAGGGCGCUC
91	91	2341665	2341810	145	-	2344	2346		104625	50300.5	71000	62280.7	172333	172333	1.23817	none	0.29188	>2fold	y		TERM 1508 2341848 - 2341861	HS	Chromosome 1 - 1.Pden_1863 ihfA integration host factor subunit alpha 2. Pden_0279 GntR family transcriptional regulator 3. Pden_1205 urease accessory protein UreG Chromosone 2 - 1. Pden_4174 DeoR family transcriptional regulator 2. Pden_4382 TonB-dependent receptor 3. Pden_4488 cell division protein FtsA Plasmid - 1. Pden_4845 extracellular solute-binding protein 2. Pden_4752 aldehyde dehydrogen…	metabolism	GAUGGGGCCGUAGCUCAGUUGGUAGAGCGCAUCGUUCGCAAUGAUGAGGCCAGGGGUUCGAUUCCCCUCGGCUCCACCAGGAAAUCCCAAGAACUGCACUUUCAGAUGCUUCGGCAUGGGCUUGUCCGUGUGGCCUGAGCCCAUC
92	92	2379663	2379712	49	+	2381	2382		1643	789.904	43	37.7193	26	26	0.0477518	>10fold	30.3809	<10fold	y		TERM 1536 2379925 - 2379914	1,2,3,4 - HS	Chromosome 2 - 1. Pden_2921 methyltransferase type 11 2. Pden_4248 LysR family transcriptional regulator 3. Pden_3165 hypothetical protein Plasmid - 1. Pden_5134 hypothetical protein 2. Pden_5103 poly-beta-hydroxybutyrate polymerase domain-containing protein 3. Pden_5005 binding-protein-dependent transport systems inner membrane component	metabolism	GGAAGCUGAGGGGCGGGACAUCCACCCGACCGGCCGUGCCCCUUGGGGU
93	93	2387682	2387841	159	+	2390	2392		293006	140868	190625	167215	1139210	1139210	1.18703	none	0.123654	>5fold	y		TERM 1541 2383910 - 2383863	1,2 - HS	Chromosome 1 - 1. Pden_2307 cytochrome c1 2. Pden_2029 methyltransferase small 3. Pden_2771 5'-nucleotidase Chromosome 2 - 1. Pden_3589 hypothetical protein 2. Pden_4230 NnrS family protein 3. Pden_4137 ABC-3 protein Plasmid - 1. Pden_5127 Fis family transcriptional regulator 2. Pden_4925 polar amino acid ABC transporter, inner membrane subunit 3. Pden_5017 hypothetical protein	metabolism	ACCGAAGGCGAAGCGCCAUCGGGAUGGAGUGCGGGCGUAGCUCAGGGGUAGAGCAUUACCUUGCCAAGGUAAGGGUCGUGAGUUCGAAUCUCAUCGCCCGCUCCAAAAUCUUCCUUCGGGAUCGGCGAAAAGCGGCCUACGGGCCGCUUUCGACGUUUC
94	94	2413388	2413472	84	-				1780	855.769	460	403.509	17252	17252	0.471516	>2fold	0.0496041	>10fold	y		TERM 1565 2420024 - 2419981	1,2 - HS	Chromosome 2 - 1. ileS isoleucyl-tRNA synthetase 2. Pden_2947 hypothetical protein 3. Pden_4319 hypothetical protein Plasmid - 1. Pden_4832 FMN-binding negative transcriptional regulator 2. Pden_4545 TRAP C4-dicarboxylate transport system permease DctM subunit 3. Pden_4916 FAD dependent oxidoreductase	regulation	UGACGGUGAAAUCCCGAGCGACUGGCUGGGCGAAGGCUCCGAUGAUGCGGAAAUUCCCGCACCGGCGGAAAGCGAUGUCGAGCC
95	95	2413955	2414033	78	-				1001	481.25	344	301.754	5011	5011	0.627022	none	0.0960387	>10fold	y		TERM 1565 2420024 - 2419981	1,2,3 - HS	Chromosome 2 -1. proA gamma-glutamyl phosphate reductase 2. Pden_4281 oligopeptide/dipeptide ABC transporter ATPase 3. Pden_3228 aldehyde dehydrogenase Plasmid - 1. Pden_4931 alcohol dehydrogenase 2. Pden_4538 hypothetical protein 3. Pden_4525 MarR family transcriptional regulator	metabolism	GAAUCCGGAUGGAAGCUGGACCACUGUGGCCGAUAACUCCUCAACAGGGUUGAUCGACCUCAUUGGUAUCUUUGGCCA
96	96	2420609	2420658	49	-	2415	2416		444	213.462	374	328.07	7207	7207	1.53691	none	0.0296186	>10fold	y		TERM 1566 2420841 - 2420820	1,2 - HP 3,4 - HS	Chromosome 1 - 1. Pden_2675 secretion protein HlyD family protein Chromosome 2 - 1. Pden_3244 aldo/keto reductase 2. Pden_3196 conjugal transfer protein TrbB 3. ugpC glycerol-3-phosphate transporter ATP-binding subunit Plasmid - 1. Pden_4674 hypothetical protein 2. Pden_4845 extracellular solute-binding protein 3. Pden_4842 ABC transporter related	metabolism	UUUUACAUGUCUAUUUCGCCGUUCGAACCGGAGAUGAUCGAUCACGGUU
97	97	2421852	2421952	100	+	2415	2416		979	470.673	470	412.281	233	233	0.875939	none	2.02006	<2fold			TERM 1568 2423105 - 2423088	1,2,3 - HS	Chromosome 2 - 1. Pden_3736 hypothetical protein 2. Pden_4018 inner-membrane translocator 3. Pden_4362 group 1 glycosyl transferase Plasmid - 1. Pden_4751 FAD dependent oxidoreductase 2. Pden_4548 aldehyde dehydrogenase 3. Pden_4864 extracellular solute-binding protein	metabolism	GGCCUGGAUCAACUGGUCAUGGGCGCGCAACGUGGCCGAGAUCUUCGCGUUCUCCGUCUGCAACGCCAAGAUCAGCGCCUUCAAACGCGCCGGAUCAUCG
98	98	2468889	2468968	79	+	2456	2458	2457	279	134.135	66	57.8947	183	183	0.431617	>2fold	0.732976	none		y	TERM 1595 2469036 - 2468992	1,2 - HS	Chromosome 2 - 1. Pden_3198 conjugal transfer protein TrbJ 2. Pden_3863 hypothetical protein 3. Pden_3063 hypothetical protein Plasmid - 1. Pden_4528 helix-turn-helix domain-containing protein 2. Pden_4881 substrate-binding region of ABC-type glycine betaine transport system 3. Pden_4687 ABC-2 type transporter	regulation	GCAUCGUCGCGUUGCGCGGCUGGGUGAUGCCCUUGUUGAAGCGCGACUUCGCCAGCCGCAUCUGCUCGGUCAGCGCCUC
99	99	2484407	2484453	46	-	2466	2467		657	315.865	265	232.456	121	121	0.735934	none	2.61046	<2fold	y		TERM 1614 2490174 - 2490126	HS	Chromosome 1 - 1. Pden_2443 hypothetical protein 2. Pden_2821 hypothetical protein 3. Pden_0509 hypothetical protein Chromosome 2 - 1. Pden_3655 group 1 glycosyl transferase 2. Pden_3326 recombinase 3. Pden_2885 serine O-acetyltransferase Plasmid - 1. Pden_4666 dihydrodipicolinate synthetase 2. Pden_4727 glucose sorbosone dehydrogenase	metabolism	GCGAUUCGUGACAACAAACGGGACGCUCAAGACUCACGCCUCGGCU
100	100	2543197	2543334	137	+	2529	2530		2710	1302.88	540	473.684	129	129	0.363566	>2fold	10.0999	<10fold	y		TERM 1642 2547624 - 2547651	All 7 - HS	Chromosome 1 - 1. Pden_1294 hypothetical protein 2. Pden_0672 adenylate-forming enzyme 3. Pden_1409 histidinol-phosphate aminotransferase	hypothetical	GCGCUGGUUCCUGUCCUAUGACAGGCUAAGAGGGAAUGCGACAGGCAACCGCCUGAAAGCAGCCGCCCCCGCGACCGUGACCGGAAAGGUCGCCCCUCUGCCACUGGCGAAAGCCGGGAAGGCGGGGCGGCCGUGGG
101	101	2551482	2551545	63	+	2537	2538		1522	731.731	301	264.035	99	99	0.360836	>2fold	7.39122	<5fold		y	TERM 1642 2547624 - 2547651	HS	Chromosome 1 - 1. Pden_2823 2-nitropropane dioxygenase 2. Pden_2660 hypothetical protein 3. Pden_0385 recombinase Chromsome 2 - 1. Pden_4272 branched-chain amino acid ABC transporter, periplasmic amino acid-binding protein 2. Pden_3809 delta-aminolevulinic acid dehydratase 3. Pden_3158 hypothetical protein Plasmid - 1. Pden_4858 tripartite ATP-independent periplasmic transporter DctQ 2. Pden_4701…	transport	UUCUUGGCGACGACGUGGGCGAUGUCGUGGCGCCGCAUCAGCGCGAUGUCGCCCGUGACGGUG
102	102	2610228	2610333	105	-	2598	2599		749	360.096	214	187.719	240	240	0.521303	none	1.5004	none	y		TERM 1701 2611301 - 2611245	1,2,3,4,5 - HS	Chromosome 2 -1. Pden_4497 DoxX family protein 2. Pden_2921 methyltransferase type 11 3. Pden_2983 pseudoazurin Plasmid - 1. Pden_4773 alkylhydroperoxidase 2. Pden_4907 sarcosine oxidase alpha subunit family protein 3. Pden_4986 ATP-NAD/AcoX kinase	hypothetical	AAAAACGGCGACGGGCGCGCAUUUUCGGUUGCGCCGGAUGUAUGCCCCGGCCGGCCCACUGUCAACGCUUGCGCCCGUUCACCUGUGCGUGGACGCGCCGUCCCA
103	103	2654254	2654315	61	+	2663	2644		730	350.962	1100	964.912	815	815	2.74934	<2fold	0.430628	>2fold	y		TERM 1736 2655093 - 2655061	HS	Chromosome 2 - 1. Pden_3418 hypothetical protein 2. Pden_3405 binding-protein-dependent transport system inner membrane protein 3. Pden_3788 hypothetical protein Plasmid - 1. Pden_4664 shikimate dehydrogenase 2. Pden_4945 binding-protein-dependent transport systems inner membrane component 3. Pden_4771 ABC ribose transporter, periplasmic solute-binding protein	hypothetical	AUAAGGUCGUUGCUUCGCUCCAUCCCGGCGCUCGGAUCGCGCGGGUAGGGCCGGAGGGCGU
104	104	2673832	2673909	77	-	2661	2663	2662	840	403.846	39	34.2105	1	1	0.0847118	>10fold	403.846	<10fold		y	TERM 1746 2673949 - 2673974	1,2 - HS	Chromosome 2 - 1. Pden_3095 nickel-dependent hydrogenase, large subunit 2. Pden_4071 NADPH-dependent FMN reductase 3. Pden_3934 phospho-2-dehydro-3-deoxyheptonate aldolase Plasmid - 1. Pden_4899 uncharacterized peroxidase-related enzyme 2. Pden_5041 hypothetical protein 3. Pden_4533 ECF subfamily RNA polymerase sigma-24 factor	metabolism	CGCAACUGGUUGAAGACCGAGAUGUCCAUCAACUGCGCCGAAAGGAAGGCCGCGCCCGAGGCGACGGCGAUGCGCAG
105	105	2674389	2674507	118	-	2662	2663		2118	1018.27	87	76.3158	420	420	0.0749466	>10fold	2.42445	<2fold	y		2673949 - 2673974 +	1,2,3,4 - HS	Chromosome 1 - 1. infA translation initiation factor IF-1 2. Pden_1396 glutamine amidotransferase 3. Pden_1290 Orn/DAP/Arg decarboxylase 2 Chromosome 2 - 1. Pden_4473 peptidase M23B 2. mnmA tRNA-specific 2-thiouridylase MnmA 3. Pden_2950 hypothetical protein Plasmid - 1. Pden_4726 MscS mechanosensitive ion channel 2. Pden_4668 ABC transporter related 3. Pden_5058 TetR family transcriptional regul…	transport	AAAAAUACUCAAGGGGCCUUUCAAGCUUUACCGAGCUUGCCGGUCGCGAACCGAUCUGCAAGGACAGGCGGCUGAAAUGGAACGGGCCGCUCUGCUGGAGAACGGCCCGCGAGAUCCA
106	106	2701493	2701567	74	-	2683	2685	2684	661	317.788	86	75.4386	62	62	0.237386	>2fold	5.12562	<5fold		y	TERM 1771 2701351 - 2701333	HS	Chromosome 2 - 1. Pden_3924 pentapeptide repeat-containing protein 2. Pden_3286 cytochrome B561	metabolism	CGCGCGAUACUUGUUGCGGUUCGAGCUGCCGUAUUUCGCCACGACAUCGUCGAUGGCCGCGGAAAGCUCGGGGC
107	107	2718346	2718512	166	+				367	176.442	59	51.7544	117	117	0.293322	>2fold	1.50805	none	y		TERM 1777 2718474 - 2718455	All 10 - HS	Chromosome 1 - 1. Pden_1958 hypothetical protein 2. Pden_1541 parB-like partition proteins 3. Pden_1217 hypothetical protein Chromosome 2 - 1. Pden_4174 DeoR family transcriptional regulator 2. Pden_3408 hypothetical protein 3. Pden_3462 binding-protein-dependent transport system inner membrane protein Plasmid - 1. Pden_5040 glycosyl transferase, group 1 2. Pden_5101 hypothetical protein 3. Pden_…	regulation	CCUGUGCAGCAUGCGCACCGAUGAUCUUUCCCUGCCCAAUGACAUGGACCUGCUCAAGGCCAUGGUCCGCGCCAUGGCGGACAAGACGACCGUGCUGGAGGAAGAGAAUGCGGCCCUGAAGGCCCGCAGCCUCGAUGCCGACGCGCGGAUCAAGCGGCUGAUGCAG
108	108	2726262	2726330	68	-	2709	2711	2710	311	149.519	101	88.5965	99	99	0.592542	none	1.5103	none		y	TERM 1779 2727465 - 2727441	HS	None		CUGGCUCGGGGCGGUUGAGUUCGUCGCCGCCCUGCGGGCCGUGCUCGACCGUCCACAGCCGGCCCUGC
109	109	2832236	2832277	41	-	2811	2813	2812	517	248.558	81	71.0526	152	152	0.28586	>2fold	1.63525	none		y	TERM 1851 2834293 - 2834320	1,2 - HS	Chromosome 2 - 1. Pden_4358 sulfatase 2. Pden_3259 integrase/recombinase 3. Pden_3802 binding-protein-dependent transport systems inner membrane component Plasmid - 1. Pden_4732 methylamine dehydrogenase accessory protein MauD 2. Pden_4537 hypothetical protein 3. Pden_4892 MmgE/PrpD family protein	metabolism	CUGCGCCUCGGCCAGGAAGGGCGUCAUCAGCGGCGUAUAGA
110	110	2836251	2836320	69	+	2818	2820	2819	184	88.4615	159	139.474	101	101	1.57666	none	0.875857	none		y	TERM 1853 2837847 - 2837814	1,2,3,4,5 - HS	Chromosome 1 - 1. Pden_2827 formate dehydrogenase subunit gamma 2. Pden_1210 HupE/UreJ protein 3. Pden_1830 sterol-binding domain-containing protein Chromosome 2 - 1. Pden_3780 peptidoglycan binding domain-containing protein 2. Pden_2872 ribokinase-like domain-containing protein 3. Pden_3738 Fis family transcriptional regulator Plasmid - 1. Pden_4854 hypothetical protein 2. Pden_4652 inositol-pho…	metabolism	GGGCCGACUGAGGCGUUGGUCAUCUGGUUGAUGAUGUCGCGGAUCAGCCGGUCGGCCUCGACCGAAUCC
																					26
															high N2O	<2fold	6		low N2O	<2fold	11			89	90	91
																>2fold	33			>2fold	18		metabolsim	55	16	7		78
																<5fold	2			<5fold	6		reg	16	6	2		24
																>5fold	0			>5fold	3		trans	20	13	7		40
																<10fold	0			<10fold	32		hyp	17	3	2		22
																>10fold	3			>10fold	5
																none	66			none	35
																	110				110

## Sheet: chr490
name (_490)	name in figure 2	start site	end site	size (bp)	strand	upstream gene (5')	downstream gene (3')	if antisense the gene it is in	(C) max peak in low n2o -o2	max peak in low n2o -o2/ total number of reads in low n2o -o2	max peak in high n2o - o2	max peak in high n2o - o2/ total number of reads high n2o - o2	(E)max peak low n2o + o2	max peak low n2o + o2/total number of reads	high n2o/ low n2o	Fold change	low n2o -o2/low n2o +o2	Fold change	intergenic?	antisense to characterized ORFs	nearest terminator and position	(F) structure	(G) putative gene targets	functional catergory	(H) sequence 5'-3'		sequence 5'-3'
1	111	38289	38379	90	-	2870	2872	2871	239	114.904	117	102.632	113	113	0.893195	none	1.01685	none		y	TERM 27 39251 - 39213	1,2,3 - HS	Chromosome 1 - 1. Pden_0787 N-acyl-L-homoserine lactone synthetase-like 2. Pden_0323 carbamoyl-phosphate synthase subunit L 3. Pden_1513 hypothetical protein Chromosome 2 - 1. Pden_2860 phosphoribosylformylglycinamidine synthase PurS 2. Pden_3794 hypothetical protein 3. Pden_3895 hypothetical protein Plasmid - 1. Pden_5101 hypothetical protein 2. Pden_5104 Surfeit locus 1 family protein 3. Pden_5…	metabolism			CGGGGCGGGCGCUGGCCUUGGCCAGUUCGCUGAUCGGCAGGGUCGAGGUGUUGGUGGCGAAGAUCGCGUCCUGCGGGAUCACCGCCUCGG
2	112	91577	91650	73	+	2927	2929	2928	130	62.5	137	120.175	298	298	1.92281	none	0.209732	>2fold		y	TERM 62 93788 - 93799	HP	Chromosome 1 - 1. Pden_2567 periplasmic binding protein 2. Pden_1350 hypothetical protein 3. Pden_0717 polar amino acid ABC transporter inner membrane subunit Chromosome 2 - 1. Pden_3449 RND efflux system outer membrane lipoprotein 2. Pden_3580 short-chain dehydrogenase/reductase SDR 3. Pden_3166 hypothetical protein Plasmid - 1. Pden_4665 aldehyde dehydrogenase 2. Pden_5002 rhodanese domain-cont…	transport			UUGAAGCGGGCCGGGGUCUCGGCCUCGAUGUCGCGGACAUGGUCGGCAUAUUCGCGGUCCGAGGCCCAGGCGU
3	113	141650	141792	142	-	2972	2973		1330	639.423	1000	877.193	1022	1022	1.37185	none	0.625659	none	y		TERM 93 141707 - 141740 , TERM 94 142930 - 142943 , TERM 95 143882 - 143895 +, TERM 95 143882 - 143895 , TERM 96 144037 - 144017 , TERM 97 144059 - 144040 , TERM 98 144328 - 144293 +TERM 99 144327 - 144294 , TERM 100 145909 - 145896	HS	1 Pden_2051 hypothetical protein ________________________________________ 2 Pden_0355 hypothetical protein ________________________________________ 3 Pden_1932 hypothetical protein 1 Pden_3706 ABC transporter ________________________________________ 2 Pden_3920 pyridoxal-5'-phosphate-dependent protein subunit beta ________________________________________ 3 Pden_4305 Triose-phosphate isomerase 1 P…				GGGUCGGACGGUUGGCGCUGAAGCGCGGGUCGCUCGAAAAUUCUGGGAAGCAAUGGCUUGGACUUCGCCAUAAGAGUGGCGAUGUUUGGGUUGUUUUCUUUCCUCUGCUUUUUGACAUUGCUGUAUAUUUGAAGGGAUAUGUGGGCG
4	114	260509	260590	81	-	2077	2079	2078	315	151.442	28	24.5614	190	190	0.162183	>5fold	0.797065	none		y	TERM 171 260963 - 260946	1,2 - HS	Chromosome 1 - 1. Pden_1544 hypothetical protein 2. Pden_0043 HAD family hydrolase 3. Pden_1842 heavy metal translocating P-type ATPase Chromosome 2 - 1. Pden_1860ugpC glycerol-3-phosphate transporter ATP-binding subunit 2. Pden_3499 TRAP dicarboxylate transporter, DctM subunit 3. Pden_3133 NADPH-dependent FMN reductase Plasmid - 1. Pden_4845 extracellular solute-binding protein 2. Pden_4562 hemo…	transport			UCUCCGUCGAGCCGUUCAGCACCAGCCGCCCGCGCAUGCGCGCAUUGGUGCUGGCGUUGACCUUGUAGAGCAGCGUGGCGC
5	115	273173	273337	164	+	2089	2091	2090	1170	562.5	334	292.982	903	903	0.520858	none	0.622924	none		y	TERM 178 274119 - 274142	1,2,3,4,5,6 - HS	Chromosome 1 - 1. Pden_2778 PAS/PAC sensor protein 2. Pden_2510 lytic murein transglycosylase 3. hisI phosphoribosyl-AMP cyclohydrolase Chromosome 2 - 1. Pden_4084 response regulator receiver protein Plasmid - 1. Pden_5130 FecR 2. Pden_5125 monooxygenase 3. Pden_4985 pyruvate dehydrogenase (acetyl-transferring)	metabolism			CUUUGGCGAAACGGUCCUCGUGCAGGCGGAUCGCGAACUUGAUAAUGCCAUUAUUCAGGAACUUUACGCACUCGGUCCCGACGAACUCGCGAUCCGUGACCAGAAGCUGGAGCGUCGAGACCGGGAAAUGCGCGAGACAGCGCGAUCCGGGUCGCGGUCGUGCU
6	116	295097	295169	72	-	3110	3112	3111	710	341.346	142	124.561	1529	1529	0.364912	>2fold	0.223248	>2fold		y	TERM 191 295874 - 295898	HS	Chromosome 1 - 1. Pden_2035 VacJ family lipoprotein 2. Pden_2609 3'-5' exonuclease 3. Pden_1839 ABC transporter Chromosome 2 - 1. Pden_2880 hypothetical protein Plasmid - 1. Pden_4964 hypothetical protein 2. Pden_5134 hypothetical protein 3. Pden_4840 alcohol dehydrogenase	metabolism			GAAGACGCUGAAAUUGCCCAACCCUUCCCGCGCGGCCUGCUGGAUGGCCAGCGCGGUCGAAGGGGUCGUCGU
7	117	299541	299589	48	+	3114	3116	3115	600	288.462	153	134.211	44	44	0.465263	>2fold	6.55594	<5fold		y	TERM 192 301422 - 301404	HS	Chromosome 1 - 1. Pden_1839 ABC transporter 2. Pden_0882 ribokinase-like domain-containing protein 3. Pden_1513 hypothetical protein Chromosome 2 - 1. Pden_3259 integrase/recombinase 2. Pden_3653 cold-shock DNA-binding domain-containing protein 3. Pden_3138 hypothetical protein Plasmid - 1. Pden_4822 short-chain dehydrogenase/reductase SDR 2. Pden_4840 alcohol dehydrogenase 3. Pden_5103 poly-beta…	transport			AGAUCAUCUGGACGAUGGUGGCGAAGAGCAACGCAAGGAUCGUCCCAA
8	118	300269	300329	60	-	3115	3116		389	187.019	124	108.772	373	373	0.581608	none	0.501392	none	y		TERM 192 301422 - 301404	1,2,3,4 - HS	Chromosome 1 - 1. Pden_1206 urease accessory protein UreF 2. upp uracil phosphoribosyltransferase 3. Pden_0281 extracellular solute-binding protein Plasmid - 1. Pden_5016 Serine O-acetyltransferase 2. Pden_4677 hydroxylase 3. Pden_4575 LysR family transcriptional regulator	metabolism			CGCGUCAUUGCCGAACGCGGAUAAUGGAAACCUGUCGGAGGGAGUUCUGGUGAUCCACGC
9	119	306693	306749	56	+	3221	3123	3122	895020	430298	473111	415010	1448	1448	0.96447	none	297.167	<10fold		y	TERM 195 306750 - 306771	HS	Chromosome 1 - 1.Pden_1938 cytochrome-c oxidase; K02274 cytochrome c oxidase subunit 2.Pden_2778 PAS/PAC sensor protein; putative 3.Pden_2348 glycine cleavage system T protein; K00605 aminomethyltransferase Chromosome 2 - 1.Pden_3024 BadM/Rrf2 family transcriptional regulator; K13771 Rrf2 family transcriptional regulator, nitric oxide-sensitive transcriptional repressor 2.Pden_2885 serine O-acety…	regulation			CAUAACCUGAAGGUCGUAGGUUCAAAUCCUACCCCCGCAACCAUCUUUACUUGCGC
10	120	319497	319579	82	+	3126	3218	3127	2515	1209.13	216	189.474	17	17	0.156702	>5fold	71.1256	<10fold		y	TERM 200 319814 - 319833	HS	Chromosome 1 - 1. Pden_1288 monovalent cation/H+ antiporter subunit C 2. Pden_2218 sporulation domain-containing protein 3. Pden_1166 major facilitator superfamily transporter Plasmid - 1. Pden_4573 hypothetical protein 2. Pden_5044 aldo/keto reductase 3. Pden_4986 ATP-NAD/AcoX kinase	transport			UCAUCCGAGCGGGAUCUCCGGGCGGUGCCAUGGAAGACCCCAUUGUGGGCACCGGCCCAAAGAACGACGCUCUGGACCCGAG
11	121	349433	349466	33	-	3181	3183	3182	640	307.692	86	75.4386	223	223	0.245175	>2fold	1.37979	none		y	TERM 228 352701 - 352737	HP	Chromosome 1 - 1. Pden_2051 hypothetical protein 2. Pden_1363 isocitrate lyase 3. Pden_2021 hypothetical protein Plasmid - 1. Pden_4945 binding-protein-dependent transport systems inner membrane component 2. Pden_5116 agmatinase 3. Pden_4997 ABC transporter related	transport			GAGGCCAUCGGCGUCGGCAAGGGUCGGUUGCGG
12	122	373759	373817	58	-	3209	3210		395	189.904	145	127.193	73	73	0.669776	none	2.60142	<2fold	y		TERM 245 378950 - 378966	HS	Chromosome 1 - 1. hisD histidinol dehydrogenase 2. Pden_2215 RluA family pseudouridine synthase 3. Pden_2200 class I and II aminotransferase Plasmid - 1. Pden_4724 nucleoside diphosphate kinase regulator 2. Pden_4929 2-keto-3-deoxy-galactonokinase 3. Pden_4528 helix-turn-helix domain-containing protein	metabolism			CGAAAGAUGGCUGGAGGCCAUGAAUAUGAAGUAUGGAUUGCGAUCCGGAGACUGACCG
13	123	384097	384161	64	+	3220	3222	3221	860	413.462	392	343.86	74	74	0.831661	none	5.58732	<5fold		y	TERM 248 387032 - 386997	1,2,3 - HS	Chromosome 1 - 1. Pden_1432 BioY protein 2. Pden_0391 hypothetical protein 3. Pden_2051 hypothetical protein Plasmid -1. Pden_4850 ABC transporter related 2. Pden_4534 FecR 3. Pden_4725 hypothetical protein	transport			AGCGCGGGCGCCGCCGCUAACGCCGAGGUGCUGGCAGCAUGAUCGUAUAGCCGUCGGCCUGGG
14	124	462121	462181	60	-	3261	3263	3262	438	210.577	112	98.2456	10	10	0.466555	>2fold	21.0577	<10fold		y	TERM 291 461479 - 461505	HS	Chromosome 1 - 1. Pden_2048 hypothetical protein 2. Pden_0245 5-carboxymethyl-2-hydroxymuconate delta-isomerase 3. Pden_1271 acetyl-CoA carboxylase biotin carboxylase subunit Chromosome 2 - 1. Pden_4331 hypothetical protein 2. Pden_3399 ferric reductase domain-containing protein 3. Pden_4203 periplasmic binding protein Plasmid - 1. Pden_4519 activator of Hsp90 ATPase 1 family protein 2. Pden_4985…	hypothetical			GGAUGCGCUCAUCCCCGAAAGACGCGCUGAUGCGGAAACGCGCCCUUUUCCAGAUAGGCC
15	125	448353	448425	72	-	3280	3282	3281	462	222.115	120	105.263	50	50	0.473912	>2fold	4.44231	<2fold		y	TERM 285 452221 - 452167	1,2,3,4,5,6 - HS	Chromosome 1 - 1. argD acetylornithine transaminase protein 2. hrcA heat-inducible transcription repressor 3. Pden_1058 LysR family transcriptional regulator Chromosome 2 - 1. Pden_3632 phosphoglycerate mutase 2. Pden_3457 FAD dependent oxidoreductase 3. Pden_4019 inner-membrane translocator Plasmid - 1. Pden_4916 FAD dependent oxidoreductase 2. Pden_5076 ABC transporter related 3. Pden_5070 AraC…	metabolism			AUUGGUUUGCUGGCGACGCCGAAAGCCUUCGUAUUGCAGCCUUUCCGCUGCCGUCAGCAGCGCGGGAUCGAG
16	126	470489	470529	40	-	3304	3306	3305	540	259.615	177	155.263	85	85	0.598051	none	3.0543	<2fold		y	TERM 296 474091 - 474061	1 - HP 2 - HS	Chromosome 1 - 1. Pden_1407 hypothetical protein 2. Pden_1075 ABC transporter 3. Pden_1501 hypothetical protein Plasmid - 1. Pden_4645 TetR family transcriptional regulator 2. Pden_4973 5-oxoprolinase 3. Pden_4720 NapD family protein	regulation			GGACGUGAGCCGCCGAUCCAGUUCUGGGAACGGCGGAAGU
17	127	477241	477317	76	-	3313	3315	3314	464	223.077	125	109.649	1	1	0.491531	>2fold	223.077	<10fold		y	TERM 298 479529 - 479554	1,2 - HS	Chromosome 1 -1. Pden_0857 enoyl-ACP reductase 2. uvrA excinuclease ABC subunit A 3. Pden_0997 HK97 family phage protein Plasmid - 1. Pden_4997 ABC transporter related 2. Pden_4895 BFD/(2Fe-2S)-binding domain-containing protein 3. Pden_4598 L-carnitine dehydratase/bile acid-inducible protein F	transport			GGCAAGCAAGGAGGCAUCGGCAUAGUUGCCGAUGAUCGUCGCGCCGGACAAUUCGGGGGCAACAGUCAGCUCCAGC
18	128	513693	513781	88	-	3361	3360		463	222.596	167	146.491	1	1	0.658103	none	222.596	<10fold	y		TERM 319 514412 - 514433	1,2,3,4 - HS	Chromosome 1 - 1. Pden_2472 extracellular solute-binding protein 2. argD acetylornithine transaminase protein 3. Pden_1818 class I and II aminotransferase Chromosome 2 - 1. Pden_3974 cytochrome c-type biogenesis protein CcmE 2. Pden_4220 FMN-binding domain-containing protein 3. Pden_3650 hypothetical protein Plasmid - 1. Pden_5072 extracellular solute-binding protein 2. Pden_4829 periplasmic bind…	transport			GACAGGCGGAGGGAUUGGUUCGUCCGGGGGCAUGACGGGGACAGAUCGCAGAACGGCGGCGUCCUCGCCGGUGCCGUCCCGUCGGCAA
19	129	541101	541189	88	-	3394	3396	3395	2391	1149.52	2013	1765.79	975	975	1.53611	none	1.17899	none		y	TERM 336 541506 - 541476	1,2 - HS	Chromosome 1 - 1. Pden_0243 succinate-semialdehyde dehydrogenase (NAD(P)(+)) 2. Pden_1853 DNA polymerase I 3. Pden_2157 short-chain dehydrogenase/reductase SDR Chromosome 2 - 1. Pden_2958 BadM/Rrf2 family transcriptional regulator 2. Pden_4434 hypothetical protein 3. Pden_3429 TRAP dicarboxylate transporter subunit DctM Plasmid - 1. Pden_4664 shikimate dehydrogenase 2. Pden_4945 binding-protein-d…	metabolism			AGGGUAAAGACGACGUGGAAAUACUCGACGGGCAGCAGGUCAUCGGCGCGCGCCUCCAUCCAGUCACGCGCUGCCGGUGCCUGACACU
20	130	618457	618525	68	-	3472	3473		480	230.769	90	78.9474	2166	2166	0.342105	>2fold	0.106542	>5fold	y		TERM 386 619448 - 619504	HS	Chromosome 1 - 1. Pden_2810 glycosyl transferase family protein 2. Pden_1268 hypothetical protein 3. Pden_1072 extracellular solute-binding protein Chromosome 2 - 1. Pden_3172 hypothetical protein 2. Pden_4022 redoxin domain-containing protein 3. Pden_4091 hypothetical protein Plasmid - 1. Pden_4645 TetR family transcriptional regulator 2. Pden_4674 hypothetical protein 3. Pden_4608 general stres…	regulation			CGCCUGGGACGAGCCGAUGCGCCGGGCGAUGAUCCGGCGGUCGUUCAAGGCGGCGGAUUCGCGCAUCA
21	131	685081	685159	78	+	3534	3536	3535	3999	1922.6	3150	2763.16	3999	3999	1.4372	none	0.480769	>2fold		y	TERM 427 685313 - 685325	1,2,3 - HS	Chromosome 1 - 1. Pden_2725 hypothetical protein 2. Pden_1519 hypothetical protein 3. Pden_2200 class I and II aminotransferase Plasmid - 1. Pden_4936 FAD dependent oxidoreductase 2. Pden_4699 cytochrome B561 3. Pden_4750 LysR family transcriptional regulator	metabolism			AUCACCCGGCUGUCGAAGACCGGCGUGUCGUCGUCAAGCAGCAGGCAGGGCACCUUGCCGGUCGAGUUGUGGCGCACG
22	132	714681	714753	72	+	3563	3564		437	210.096	134	117.544	313	313	0.559476	none	0.671234	none	y		TERM 444 722117 - 722129	1, 2 - HS	Chromosome 1 - 1. Pden_0053 ABC transporter 2. Pden_2061 DNA-cytosine methyltransferase 3. Pden_1617 transposase IS3/IS911 family protein Plasmid - 1. Pden_4863 polar amino acid ABC transporter, inner membrane subunit 2. Pden_5066 TRAP dicarboxylate transporter, DctP subunit 3. Pden_4953 ammonia monooxygenase	transport			AUCAGCCUCCGGAAAACCCGGCGCGGUUCAGGGAUCGGCCCAGGCUAUGGCACCGCCGCGUCGAACAAGGGC
23	133	758251	758309	58	-	3595	3597	3596	2111	1014.9	1689	1481.58	1	1	1.45982	none	1014.9	<10fold		y	TERM 458 758938 - 758921	1, 2 - HS	Chromosome 1 - 1. Pden_0081 LuxR family transcriptional regulator 2. Pden_2650 hypothetical protein 3. Pden_2490 cytochrome d1, heme region Plasmid - 1. Pden_4940 histidine utilization repressor 2. Pden_4954 acetyltransferase 3. Pden_4601 ABC transporter related	regulation			GCUUGGUGGCAUUCGGCGUCGUCGCCGAGAACUGCACCACCGGCAUUGCCUUGAGCUU
24	134	759993	760077	84	-	3608	3609		29055	13968.8	19666	17250.9	5830	5830	1.23496	none	2.39601	<2fold	y		TERM 459 760173 - 760133	1,2,3 - HS	Chromosome 1 - 1.ihfA integration host factor subunit alpha 2.Pden_2002 lipid ABC transporter ATPase/inner membrane protein; K06147 ATP-binding cassette, subfamily B, bacterial 3.Pden_1452 hypothetical protein Chromosome 2 - 1.Pden_3770 hypothetical protein 2.Pden_3297 heavy metal translocating P-type ATPase 3.Pden_3971 phosphoribosylformylglycinamidine synthase II Plasmid - 1.Pden_5071 hypotheti…	hypothetical			CGGGCGAUUAGCUCAGCGGUAGAGCGCUUCGUUCACAUCGAAGAUGUCAGCGGUUCAAAUCCGUUAUCGCCCACCAUUAUUUUC
25	135	867757	867814	57	-	3717	3719	3718	501	240.865	196	171.93	1	1	0.7138	none	240.865	<10fold		y	TERM 547 873419 - 873398	1,2 - HS	Chromosome 1 - 1. Pden_2323 methyltransferase 2. Pden_0698 monovalent cation/H+ antiporter subunit C 3. Pden_2239 NADH dehydrogenase subunit H Plasmid - 1. Pden_5052 short-chain dehydrogenase/reductase SDR 2. Pden_4534 FecR 3. Pden_4577 short chain dehydrogenase	metabolism			CGCAUGAUCUGGUUGGUCCGCUCGGCAAUGCCCGAGCGGUCGCCUGUCAUCAGCGCCG
26	136	872273	872317	44	-	3722	3724	3723	1073	515.865	75	65.7895	1123	1123	0.127532	>5fold	0.459364	>2fold		y	TERM 547 873419 - 873398	1,2 - HS	Chromosome 1 - 1. Pden_1958 hypothetical protein 2. Pden_1896 choline dehydrogenase 3. Pden_1739 polyamine/opine ABC transporter substrate-binding protein Plasmid - 1. Pden_4975 GCN5-related N-acetyltransferase 2. Pden_4927 extracellular solute-binding protein 3. Pden_5040 glycosyl transferase, group 1	metabolism			AAAUCAUUGGCAGAGCGCCCAAAUACCCUGCCUUUGGGGUGAUU
27	137	884929	884993	64	+	3744	3746	3745	1526	733.654	290	254.386	275	275	0.346738	>2fold	2.66783	<2fold		y	TERM 556 884992 - 885006	1,2 - HS	Chromosome 1 - 1. trpA tryptophan synthase subunit alpha 2. Pden_1432 BioY protein 3. adk adenylate kinase Chromosome 2 - 1. recO DNA repair protein RecO 2. Pden_3842 hypothetical protein 3. Pden_3778 metallophosphoesterase Plasmid - 1. Pden_4850 ABC transporter related 2. Pden_4969 succinic semialdehyde dehydrogenase 3. Pden_4663 hypothetical protein	transport			GUCGUCGAUCUCUCGCCGCUGGCAGUCUAGGAAGCUUUCAACAUCGCUCUGAUAGCUCCU
28	138	893461	893541	80	-	3737	3759	3758	1275	612.981	519	455.263	158	158	0.742704	none	3.87963	<2fold		y	TERM 563 900575 - 900602	HS	Chromosome 1 - 1. Pden_2718purH bifunctional phosphoribosylaminoimidazolecarboxamide formyltransferase/IMP cyclohydrolase 2. Pden_1246 hypothetical protein 3. Pden_1895 hypothetical protein Plasmid - 1. Pden_4854 hypothetical protein 2. Pden_4804 bifunctional aldehyde dehydrogenase/enoyl-CoA hydratase 3. Pden_5001 HupE/UreJ protein	metabolism			CAGGAAAGACGAGCGGCUGCCCCAUCGCUGCCGCAUAAGCAUCGGCGGCGACGAUGGCAGCGCGGUCAUUGGUCCCGCCC
29	139	913681	913881	200	-	3776	3778	3777	10925	5252.4	2868	2515.79	148	148	0.478979	>2fold	35.4892	<10fold		y	TERM 568 913756 - 913773 +	All 10 - HS	Chromosome 1 - 1. Pden_1812 ribokinase-like domain-containing protein 2. Pden_1363 isocitrate lyase 3. Pden_1324 oligopeptide/dipeptide ABC transporter ATPase Plasmid - 1. Pden_4868 GntR family transcriptional regulator 2. Pden_4880 LysR family transcriptional regulator 3. Pden_5049 binding-protein-dependent transport systems inner membrane component	regulation			CAGAGGUGAGGCCAGCCUUGCGAGGCUGGACAUAAGGGGAAUUAGACCCCGGUUGGUUCGGGCUCUGCCUCUGCGUGAAGUCUUAGACGCGCUGCCGAAUUCGCAAAAGCCCCGCCGAAGCGGGGCCUAGUUGGCAGUGAUUUCAGUUGGUUCAAGCGAUGAGCGCGCGGGCCUCGGCCCAAAGGCCGGGGCAAUCCUCC
30	140	964871	964913	42	+	3826	3828	3827	20781	9990.87	7373	6467.54	3903	3903	0.647346	none	2.55979	<2fold		y	TERM 606 965079 - 965049	1,2 - HS	Chromosome 1 - 1. Pden_1951 6-phosphogluconolactonase 2. Pden_2307 cytochrome c1 3. Pden_0691 chorismate mutase Chromosome 2 - 1. Pden_4410 helix-turn-helix domain-containing protein 2. Pden_2950 hypothetical protein 3. Pden_3770 hypothetical protein Plasmid - 1. Pden_4669 polar amino acid ABC transporter, inner membrane subunit 2. Pden_4797 extracellular ligand-binding receptor 3. Pden_4683 3-ox…	regulation			UCCGCCGGGGAGACCCAUGCCUGGUUCGAUUCCAGGGUCGCCCACCACUU
31	141	972965	973051	86	-	3827	3829	3828	3858	1854.81	1555	1364.04	679	679	0.735405	none	2.73168	<2fold		y	TERM 608 974253 - 974229	1,2 - HS	Chromosome 1 - 1. Pden_2402 hypothetical protein 2. Pden_0075 hypothetical protein 3. Pden_0113 TIR protein Plasmid - 1. Pden_5134 hypothetical protein 2. Pden_4765 sodium:dicarboxylate symporter 3. Pden_4835 major facilitator transporter	hypothetical			AGUUGCAGGCCGUGGUGCUUAAAGAGCGGGUAGAGAAGGAUGUCUAGCGGGAAUAUCUCGCCUGAGUCAACGUGGUUGCCAACCUG
32	142	992165	992273	108	-	3858	3860	3859	202197	97210.1	100195	87890.4	95602	95602	0.904128	none	1.01682	none		y	TERM 622 993189 - 993199	1,2,3,4 -HS	Chromosome 1 - 1. Pden_0132 replication protein A 2. Pden_0485 XRE family transcriptional regulator 3. Pden_1450 alpha/beta hydrolase Chromosome 2 - 1. Pden_3868 zinc metallopeptidase 2. Pden_3657 hypothetical protein 3. Pden_3370 replication protein A Plasmid - 1. Pden_4984 transketolase, central region 2. Pden_4934 BFD/(2Fe-2S)-binding domain-containing protein	metabolism			AAAAGCGCGGAGAGGUGCCGGAGUGGUCGAACGGGGCGGUCUCGAAAACCGUUGAGCCUUCACGGGUUCCGUGGGUUCGAAUCCCACCCUCUCCGCCAUUUCCUAUUG
33	143	1063981	1064025	44	-	3926	3928	3927	852	409.615	341	299.123	198	198	0.730253	none	2.06876	<2fold		y	TERM 664 1064283 - 1064298	1 - HP, 2 - HS	Chromosome 1- 1. Pden_1015 ISCc1, transposase OrfB 2. Pden_0511 cytochrome c-type biogenesis protein, CycH 3. argD acetylornithine transaminase protein Chromosome 2 - 1. Pden_2860 phosphoribosylformylglycinamidine synthase PurS 2. Pden_3339 NADPH-dependent FMN reductase 3. Pden_3133 NADPH-dependent FMN reductase Plasmid - 1. Pden_5030 hypothetical protein 2. Pden_5058 TetR family transcriptional …	metabolism			UUUCGGCAGGAGCGAGGGGUGGAUGUUCAGCAUCCGGCCCUCGA
34	144	1226445	1226601	156	+	4114	4115		434	208.654	46	40.3509	1	1	0.193387	>5fold	208.654	<10fold	y		TERM 758 1227846 - 1227818	1,2,3,4 - HS	Chromosome 1 - 1. Pden_1017 transposase IS116/IS110/IS902 family protein 2. Pden_2166 general secretion pathway protein E 3. Pden_0053 ABC transporter Chromosome 2 - 1. Pden_3160 transposase IS116/IS110/IS902 family protein 2. Pden_3561 transposase IS116/IS110/IS902 family protein 3. Pden_3844 transposase IS116/IS110/IS902 family protein Plasmid - 1. Pden_4911 extracellular solute-binding protein…	metabolism			UCCUCGCGGCCCAUCGGGUUGCCGUCGGCGUCGAAUUCCUCCUCCUCGCGCGCGGUGCCGGCGGCGCCGGCGGUAUUCGCGGCCGGGCGGGUCUCCUCGCGGCCCAUCGGGUUGCCGUCGGCGUCGAAUUCCUCCUCCUCGCGCGCGGUGCCGGCG
35	145	1274916	1274969	53	+	4121	4123	4122	669	321.635	229	200.877	1	1	0.624551	none	321.635	<10fold		y	TERM 795 1280807 - 1280774	HS	Chromosome 1 - 1. Pden_0190 tripartite ATP-independent periplasmic transporter DctQ 2. Pden_0072 CHAD domain-containing protein 3. Pden_2063 phage terminase large subunit Chromosome 2 - 1. Pden_3496 fumarate lyase 2. Pden_3461 binding-protein-dependent transport system inner membrane protein Plasmid - 1. Pden_4618 Asp/Glu racemase 2. Pden_4998 ABC transporter related 3. Pden_5078 periplasmic bind…	transport			AGACAUUGCCGUAUUUCUGCACCUCGUUGACGCGCUGCGUAUAGGUGUUCGAC
36	146	1387901	1387989	88	+	4225	4227	4226	757	363.942	744	652.632	82	82	1.79323	none	4.43832	<2fold		y	TERM 867 1389454 - 1389435	1,2,3,4,5 - HS	Chromosome 1 - 1.Pden_2565 esterase 2. Pden_0752 hypothetical protein 3.Pden_0633 thiamine pyrophosphate protein; thiamine pyrophosphate enzyme TPP binding domain protein; K01652 acetolactate synthase I/II/III large subunit Chromosome 2 - none Plasmid - 1.Pden_4677 hydroxylase; 2OG-Fe(II) oxygenase; K07336 PKHD-type hydroxylase 2.Pden_5134 hypothetical protein 3.Pden_4859 hydroxyproline-2-epimera…	metabolism			GCGUGCGGUCGAUCAGCAUCACGUCGCGGCCGGGGUCCAUCCGGGUCGAGAUC GCCCAGGCGAUGUCGUCCCAGCUGCGCACGUCGAU
37	147	1431577	1431637	60	+	4261	4263	4262	1152	553.846	150	131.579	94	94	0.237573	>2fold	5.89198	<5fold		y	TERM 890 1434583 - 1434565	HS	Chromosome 1 - 1. Pden_1536 hypothetical protein 2. Pden_1734 hypothetical protein 3. Pden_0043 HAD family hydrolase Chromosome 2 - 1. Pden_3251 alpha/beta hydrolase 2. obgE GTPase ObgE 3. Pden_3512 MarR family transcriptional regulator Plasmid - 1. Pden_4835 major facilitator transporter 2. Pden_4850 ABC transporter related 3. Pden_5110 signal-transduction protein	transport			UGCCGGUCGAGGUCAGGAUCGAAUCGCCCGCCGCGUUGUAGAGGGUGAAGCACAGUUCCC
38	148	1536785	1536845	60	-	4349	4351	4350	754	362.5	294	257.895	351	351	0.711434	none	1.03276	none		y	TERM 946 1537271 - 1537254	HS	Chromosome 1 - 1. Pden_2618 glycerol kinase 2. Pden_2567 periplasmic binding protein 3. Pden_2035 VacJ family lipoprotein Plasmid - 1. Pden_4993 major facilitator transporter 2. Pden_5073 bifunctional 3-hydroxyacyl-CoA dehydrogenase/thioesterase 3. Pden_5040 glycosyl transferase, group 1	metabolism			CGCCGUGGCGAGGGGGUCGUGCAGGAGAUCACCGCCCGGAUCUUCAUGCGCGACCCGGUC
39	149	1574733	1574818	85	+	4381	3482		2505	1204.33	1600	1403.51	1	298	1.16539	none	4.04137	<2fold	y		TERM 969 1578637 - 1578666	HS	Chromosome 1 - 1. Pden_1089 binding-protein-dependent transport system inner membrane protein 2. Pden_2431 arginine/ornithine transport system ATPase 3. Pden_2413 ABC transporter Chromosome 2 - 1. Pden_4374 hypothetical protein 2. Pden_3550 acylneuraminate cytidylyltransferase 3. Pden_3931 ABC transporter Plasmid - 1. Pden_4650 binding-protein-dependent transport systems inner membrane component …	transport			ACGGUUCCGGCGCGAUCUGCCGGAUGAAAAGGGAACACCGGCGCGCCCAUCGCCGCGAUGCGGACGGGCAAGGCCGGGGCUGCCC
																					4
															high N2O	<2fold	0		low N2O	<2fold	11
																>2fold	10			>2fold	4
																<5fold	0			<5fold	3
																>5fold	4			>5fold	1
																<10fold	0			<10fold	10
																>10fold	0			>10fold	0
																none	25			none	10
																	39				39

## Sheet: plasmid491
name (_491)		start site	end site	size (bp)	strand	upstream gene (5')	downstream gene (3')	if antisense the gene it is in	(C) max peak in low n2o -o2	max peak in low n2o -o2/ total number of reads in low n2o -o2	max peak in high n2o - o2	max peak in high n2o - o2/ total number of reads high n2o - o2	(E)max peak low n2o + o2	max peak low n2o + o2/total number of reads	high n2o/ low n2o	Fold change	low n2o -o2/low n2o +o2	Fold change	intergenic?	antisense to characterized ORFs	nearest terminator and position	structure	putative gene targets		sequence 5'-3'
1	150	51600	51660	60	+	4566	4568	4567	1689	812.019	2133	1871.05	1	1	2.3042	<2fold	812.019	<10fold		y	TERM 29 59440 - 59457	HS	Chromosome 1 - 1. Pden_2611 XRE family transcriptional regulator 2. Pden_1218 hypothetical protein 3. Pden_0990 peptidase S14, ClpP Chromosome 2 - 1. Pden_3809 delta-aminolevulinic acid dehydratase 2. Pden_3810 hypothetical protein 3. Pden_3054 branched-chain amino acid ABC transporter Plasmid - None	transport	UCUUGAGCAUCUGGGCGACGAUCUUGAUGUCGCCCUUGUGCACCAUGCAGGAGCCGACGA
2	151	54069	54129	60	-	4567	4569	4568	938	450.962	192	168.421	122	122	0.373471	>2fold	3.69641	<2fold		y	TERM 29 59440 - 59457	HS	Chromosome 1 - 1. Pden_2041argD acetylornithine transaminase protein 2. Pden_1545 histone family protein nucleoid-structuring protein H-NS 3. Pden_0462 IstB ATP binding domain-containing protein Chromosome 2 - 1. ileS isoleucyl-tRNA synthetase 2. Pden_4159 beta-lactamase domain-containing protein 3. Pden_3802 binding-protein-dependent transport systems inner membrane component Plasmid - None	metabolism	CUGGGCAGGCGCUGCGGUUCAAACCAAUCUCAGGGAUGCGGGACAGCCUGCCAGGGGCGG
3	152	107895	107955	60	-	4621	4623	4622	2730	1312.5	1730	1517.54	360	360	1.15622	none	3.64583	<2fold		y	TERM 49 110346 - 110358	HS	Chromosome 1 - 1. Pden_0951 ribonucleoside-diphosphate reductase 2. Pden_0053 ABC transporter 3. Pden_2374 two component transcriptional regulator Chromosome 2 - 1. Pden_4348 integral membrane sensor hybrid histidine kinase 2. Pden_3133 NADPH-dependent FMN reductase 3. Pden_3339 NADPH-dependent FMN reductase Plasmid - 1. Pden_4516 3-demethylubiquinone-9 3-methyltransferase 2. Pden_5023 NAD-depend…	metabolism	UGAAGUGUCGCGGUGACCCCAUUUGCCAGCAUUCGCAGCGCGGCAAGCCGGGUCAGUGCA
4	153	111165	111228	63	-	4624	4626	4625	330	158.654	29	25.4386	73	73	0.16034	>5fold	2.17334	<2fold		y	TERM 50 112637 - 112662	1, 2, 3 - HS	Chromosome 1 - 1. Pden_2013 ABC transporter 2. Pden_1234 capsule polysaccharide export protein 3. Pden_0127 hypothetical protein Chromosome 2 - 1. Pden_3147 hypothetical protein 2. Pden_4379 bile acid:sodium symporter 3. Pden_3738 Fis family transcriptional regulator Plasmid - none	transport	AUACGCUCGGCGAUGCCUGCAAGCCGUUCGCGGCGAUAGUUUUCGCCGCGGCGGUGUAUCUCG
5	154	131160	131223	63	+	4641	4643	4642	369	177.404	202	177.193	3	3	0.998811	none	59.1346	<10fold		y	TERM 57 132676 - 132639	1- HS 2 - HS	Chromosome 1 - 1. Pden_2830 molybdopterin oxidoreductase Fe4S4 region 2. Pden_2366 aldehyde dehydrogenase 3. Pden_2600 two component transcriptional regulator Chromosome 2 - 1. Pden_4327 phosphate transporter ATP-binding protein 2. Pden_3971 phosphoribosylformylglycinamidine synthase II 3. Pden_3947 glyoxalase/bleomycin resistance protein/dioxygenase Plasmid - none	metabolism	UCGCGCGGUGUGUCGUUCAGGUUGGACCAGGGAUUGCCGAUGAUCGACAUCUGGGUCCAGCCG
6	155	161298	161358	60	+	4668	4670	4669	3750	1802.88	762	668.421	133	133	0.370751	>2fold	13.5555	<10fold		y	TERM 76 166776 - 166788	1- HS 2 - HS	Chromosome 1 - 1. Pden_2035 VacJ family lipoprotein 2. argD acetylornithine transaminase protein 3. Pden_2364 alpha-2-macroglobulin domain-containing protein Chromosome 2 - 1. Pden_3880 chorismate mutase 2. Pden_4123 small GTP-binding protein 3. Pden_2855 formate dehydrogenase family accessory protein FdhD Plasmid - 1. Pden_5030 hypothetical protein 2. Pden_5070 AraC family transcriptional regula…	metabolism	GGCGGGAUGGCGAUGCGCAGCGCUUGCGGCAGGACGACGUAGACGAAGCGCUGCGCAGGG
7	156	171666	171741	75	+	4678	4679		903	434.135	199	174.561	46	46	0.40209	>2fold	+++++++++++++++++++++++++++++++	<5fold	y		TERM 81 172317 - 172342	1, 2, 3, 4, 5 - All HS	Chromosome 1 - 1. Pden_0747 rpoB DNA-directed RNA polymerase subunit beta 2. Pden_1836 DNA topoisomerase IV subunit B 3. Pden_2675 secretion protein HlyD family protein Chromosome 2 - 1. Pden_3295 heavy metal translocating P-type ATPase 2. Pden_3420 class I and II aminotransferase 3. Pden_3986 hypothetical protein Plasmid - 1. Pden_4545 TRAP C4-dicarboxylate transport system permease DctM subunit…	reg	GCGCGUGUUCUCGGGGCGGGGUGCAAUUCCCCACCGGCGGUUACAGCCCGCGAGCGCCUGCAAUCCGCAGGGUCA
8	157	173931	174000	69	+	4681	4682		166	79.8077	39	34.2105	370	370	0.428662	>2fold	0.215696	>2fold	y		TERM 83 174125 - 174142	HS	Chromosome 1 - 1. Pden_1197 NADH:flavin oxidoreductase; NADH oxidase 2. Pden_1829 hypothetical protein; TPR repeat-containing protein 3. Pden_2468 cation diffusion facilitator family transporter Chromosome 2 - 1. Pden_3525 ABC transporter; K02013 iron complex transport system ATP-binding protein 2. Pden_3818 F0F1 ATP synthase subunit beta; K02112 F-type H+-transporting ATPase subunit beta 3. Pden…	metabolism	AUCGUCCCGGAAUGGUCAUUAAUUCGGUGGUCGCGGCACCAGUGUCGAACCACUGAAAUAAUGACCAAC
9	158	206664	206712	48	-	4717	4719	4718	1374	660.577	325	285.088	1	1	0.431574	>2fold	660.577	<10fold		y	TERM 99 211532 - 211590	1, 2 - Both HP	Chromosome 1 - 1. Pden_1036 amidohydrolase 2. Pden_0377 hypothetical protein 3. Pden_1005 hypothetical protein Chromosome 2 - 1. Pden_3495 hypothetical protein 2. Pden_4184 6-pyruvoyl tetrahydrobiopterin synthase 3. Pden_3770 hypothetical protein Plasmid - none	metabolism	CACGAAAAUUUGUCCGGCGCGACAUCUCGCCGGCCGGGUGGGUAUUGC
10	159	208011	208065	54	-	4717	4719	4718	244	117.308	51	44.7368	213	213	0.381363	>2fold	0.55074	>2fold			TERM 99 211532 - 211590	HS	Chromosome 1 - 1. Pden_2167 (glutamate--ammonia-ligase) adenylyltransferase 2. Pden_0918 alpha/beta hydrolase 3. fumC fumarate hydratase Chromosome 2 - 1. Pden_3540 TRAP dicarboxylate transporter- DctP subunit 2. obgE GTPase ObgE 3. Pden_3883 tRNA (guanine-N1)-methyltransferase Plasmid - none	transport	CGAGCUGCGAUGGGUAAAGGUGGACAGCACCGCCACCUUGACAUGCGGGUGGCC
11	160	213603	213666	63	-	4726	4727		1241	596.635	159	139.474	74	74	0.233767	>2fold	8.06263	<5fold	y		TERM 100 213953 - 213937	1, 2, 3 - All HS	Chromosome 1 - 1. Pden_1573 oligopeptide/dipeptide ABC transporter ATPase 2. Pden_1324 oligopeptide/dipeptide ABC transporter ATPase 3. Pden_1689 nitric oxide dioxygenase Chromosome 2 - 1. Pden_3659 manganese-dependent inorganic pyrophosphatase 2. Pden_3148 protease Do 3. guaA GMP synthase Plasmid - none	transport	GGUUUGUCCGCAUUGCGGUGAAGACGUUCCCCGGGCUGCGGCCCGGCGAUGUCCGAUCUGCCG
12	161	227802	227888	86	-	4742	4743		216	103.846	136	119.298	1068	1068	1.1488	none	0.0972342	>10fold	y		TERM 108 227829 - 227793	1 – HS, 2 - HS, 3 - HS	Chromosome 1 -Pden_0979 hypothetical protein -hisI phosphoribosyl-AMP cyclohydrolase -Pden_1525 hypothetical protein Chromosome 2 -Pden_4179 binding-protein-dependent transport systems inner membrane component; sorbitol ABC transporter membrane protein / mannitol ABC transporter membrane protein; K10229 sorbitol/mannitol transport system permease protein -Pden_3978 cytochrome C biogenesis protein…	transport	AUUUUAUACAAUUCAUUAUCAUAACGAGUGCGCCGGCCUGCGGGCCGGUGGUGACGAAAUGGCAUGCGCGGGCUAUACCCGGGUUC
13	162	285636	285717	81	+	4790	4791		578	277.885	302	264.912	89	89	0.953318	none	3.1223	<2fold		y	TERM 138 285739 - 285761	1, 2, 3 - All HS	Chromosome 1 - 1. Pden_2657 hypothetical protein 2. Pden_1322 hypothetical protein 3. Pden_1575 hypothetical protein Chromosome 2 - 1. Pden_4497 DoxX family protein 2. Pden_3826 RNA methyltransferase 3. Pden_4031 hypothetical protein Plasmid - none	hy	AUGGCGCAUGUCGCAUCGAAUGCCCUGCACCAUCUCGUUUUAUUGGUUCCGCUGUCCCCAGCGGAGCCGGGUGUAGCGCGA
14	163	325983	326058	75	+	4826	4827		27306	13127.9	9010	7903.51	10	10	0.60204	none	1312.79	<10fold	y		TERM 154 329783 - 329841	HS	Chromosome 1 - 1. Pden_0691 chorismate mutase 2. Pden_1821 hypothetical protein 3. Pden_1998 DNA-binding/iron metalloprotein/AP endonuclease Chromosome 2 - 1. Pden_2933 dihydroxy-acid dehydratase 2. Pden_3248 regulatory proteins, IclR 3. Pden_3095 nickel-dependent hydrogenase, large subunit Plasmid - none	metabolism	GGUGACGGUUUCCGAUUUCGGAAUGAAAAGGGAACGCAGUGCGGACCAGCCGGUCCCAUGCUGCGGCUGCCCCCG
15	164	425379	425433	54	+	4917	4919	4918	1052	505.769	249	218.421	93	93	0.431859	>2fold	5.43838	<5fold		y	TERM 211 426684 - 426717	1 - HP, 2 - HS	Chromosome 1 - 1. Pden_0706 hypothetical protein 2. Pden_2620 kynureninase 3. Pden_1432 BioY protein Chromosome 2 - 1. Pden_3449 RND efflux system outer membrane lipoprotein 2. Pden_4166 NnrS family protein 3. Pden_3091 phage integrase family protein Plasmid - none	transport	GCAGUUUGGUGCGUGCUGGCGCGGGAAGGGCAUGCAAGCCAGCACGUCGUGCUU
16	165	557352	557412	60	+	5043	5044	5045	1749	840.865	346	303.509	55	55	0.360948	>2fold	15.2885	<10fold		y	TERM 273 558010 - 557992	HS	Chromosome 1 - 1. Pden_0243 succinate-semialdehyde dehydrogenase (NAD(P)(+)) 2. Pden_1640 phosphate acetyltransferase 3. Pden_1008 phosphate acetyltransferase Chromosome 2 - 1. Pden_4361 binding-protein-dependent transport systems inner membrane component 2. Pden_4275 phosphate acetyltransferase 3. Pden_4267 amidase Plasmid - none	transport	CGGUGUCGAUCAUCGUCAGCCCCUGUUCGACCAUGCGGUCGAGCAGGUCGAAGCCCGUCG
17	166	581076	581148	72	+	5068	5069		5780	2778.85	5780	5070.18	10089	10089	1.82456	none	0.275433	>2fold	y		TERM 286 581288 - 581318	1,2,3,4 - HS	Chromosome 1 - 1. Pden_1407 hypothetical protein 2. Pden_0509 hypothetical protein 3. Pden_2365 Fis family transcriptional regulator Chromosome 2 - 1. Pden_3493 protocatechuate 3,4-dioxygenase subunit beta 2. Pden_3668 ribose 5-phosphate isomerase 3. Pden_2841 hypothetical protein Plasmid - 1. Pden_4791 phospho-2-dehydro-3-deoxyheptonate aldolase 2. Pden_5037 ABC transporter related 3. Pden_4577 …	hy	CAUGCCGGAACAGGACCGAUCCCCAUCGCGCCCAUCCGUGGUACGGCGGGGGUCGACGGGAAGCGCAGGACA
18	167	643101	643146	45	-	5115	5116		618	297.115	290	254.386	1	1	0.856186	none	297.115	<10fold	y		TERM 313 644815 - 644867	HS	Chromosome 1 - 1. Pden_2204 hypothetical protein 2. Pden_2337 rhomboid family protein 3. Pden_1621 hypothetical protein Chromosome 2 - 1. Pden_4424 4-alpha-glucanotransferase 2. Pden_3911 hypothetical protein 3. Pden_4419 hypothetical protein Plasmid - 1. Pden_4645 TetR family transcriptional regulator 2. Pden_4608 general stress protein 26 3. Pden_4786 phosphonate ABC transporter, periplasmic ph…	reg	UCGUGCGGGGCAAGGCCACCAUGGCUGGCAAGGUAGCGGAUCGUC
																					2
															high N2O	<2fold	1		low N2O	<2fold	4
																>2fold	9			>2fold	3
																<5fold	0			<5fold	3
																>5fold	1			>5fold	0
																<10fold	0			<10fold	7
																>10fold	0			>10fold	1
																none	7			none	0
																	18				18
